# Supplementary material for: Transcriptome Analysis Reveals a Promotion of Carotenoid Production by Copper Ions in Recombinant Saccharomyces cerevisiae
Source: Microorganisms. 2021 Jan 23;9(2):233. doi: 10.3390/microorganisms9020233 (PMC7912134; doi:10.3390/microorganisms9020233)
Supplement: Supplementary file 1 [file microorganisms-09-00233-s001.zip]

Archive with 5 entries (5 files):
- Table S1.docx
- Table S2.docx
- Table S3.xls
- Table S4.xlsx
- Figure S1.docx
