# Supplementary material for: Transcriptome Analysis Reveals a Promotion of Carotenoid Production by Copper Ions in Recombinant Saccharomyces cerevisiae
Source: Microorganisms. 2021 Jan 23;9(2):233. doi: 10.3390/microorganisms9020233 (PMC7912134; doi:10.3390/microorganisms9020233)
Supplement: Supplementary file 1 [file microorganisms-09-00233-s001.zip › Table S3.xls]

## Sheet: different gene expression
Gene_id	Gene name	Gene description	FC(YPM/YPD)	Log2FC(YPM/YPD)	Pvalue	Padjust	Significant	Regulate	YPD	YPM	YPD	YPM
YMR046C		Retrotransposon TYA Gag gene co-transcribed with TYB Pol; translated as TYA or TYA-TYB polyprotein; Gag is a nucleocapsid protein that is the structural constituent of virus-like particles (VLPs); similar to retroviral Gag [Source:SGD;Acc:S000004649]	5464.53	12.4159	2.47073e-07	7.05209e-07	yes	up	0	3.57	0	3.57
YDR392W		Subunit of the SAGA and SAGA-like transcriptional regulatory complexes; interacts with Spt15p to activate transcription of some RNA polymerase II-dependent genes, also functions to inhibit transcription at some promoters; relocalizes to the cytosol in response to hypoxia [Source:SGD;Acc:S000002800]	2171.26	11.0843	8.74472e-37	8.1092e-36	yes	up	0.01	24.35	0.01	24.35
YKR035W-A	DID2	Class E protein of the vacuolar protein-sorting (Vps) pathway; binds Vps4p and directs it to dissociate ESCRT-III complexes; forms a functional and physical complex with Ist1p; human ortholog may be altered in breast tumors [Source:SGD;Acc:S000006435]	188.28	7.55674	1.09563e-21	6.82214e-21	yes	up	0	19.89	0	19.89
YGR296C-A		Dubious open reading frame; unlikely to encode a functional protein, based on available experimental and comparative sequence data; completely overlaps TEL07R [Source:SGD;Acc:S000028642]	165.026	7.36655	1.8087e-19	1.04213e-18	yes	up	0	19.87	0	19.87
YPL257W-A		Retrotransposon TYA Gag gene co-transcribed with TYB Pol; translated as TYA or TYA-TYB polyprotein; Gag is a nucleocapsid protein that is the structural constituent of virus-like particles (VLPs); similar to retroviral Gag [Source:SGD;Acc:S000007357]	100.975	6.65785	5.4516e-13	2.3172e-12	yes	up	0	3.3	0	3.3
YHR055C	CUP1-2	Metallothionein; binds copper and mediates resistance to high concentrations of copper and cadmium; locus is variably amplified in different strains, with two copies, CUP1-1 and CUP1-2, in the genomic sequence reference strain S288C; CUP1-2 has a paralog, CUP1-1, that arose from a segmental duplication [Source:SGD;Acc:S000001097]	94.375	6.56033	2.67684e-49	3.14906e-48	yes	up	45.39	4349.22	45.39	4349.22
YDR365W-A		Retrotransposon TYA Gag gene co-transcribed with TYB Pol; translated as TYA or TYA-TYB polyprotein; Gag is a nucleocapsid protein that is the structural constituent of virus-like particles (VLPs); similar to retroviral Gag [Source:SGD;Acc:S000007400]	92.426	6.53023	4.50008e-12	1.81515e-11	yes	up	0	3.02	0	3.02
YCR087C-A		Putative protein of unknown function; green fluorescent protein (GFP)-fusion protein localizes to the nucleolus; YCR087C-A is not an essential gene [Source:SGD;Acc:S000007223]	59.332	5.89074	2.29744e-08	7.10835e-08	yes	up	0	11.87	0	11.87
YER023C-A		Dubious open reading frame; unlikely to encode a functional protein, based on available experimental and comparative sequence data; completely overlaps verified gene PRO3; identified by gene-trapping, microarray expression analysis, and genome-wide homology searching [Source:SGD;Acc:S000028622]	57.396	5.84288	0.0278983	0.0436383	yes	up	0.77	44.82	0.77	44.82
YPL272C		Putative protein of unknown function; gene expression induced in response to ketoconazole; YPL272C is not an essential gene [Source:SGD;Acc:S000006193]	54.641	5.77191	0	0	yes	up	23.87	1306.49	23.87	1306.49
YLL066W-A		Dubious open reading frame; unlikely to encode a functional protein, based on available experimental and comparative sequence data; completely overlaps the uncharacterized ORF YLL066C [Source:SGD;Acc:S000028671]	41.685	5.38145	2.95908e-06	7.70002e-06	yes	up	0	7.46	0	7.46
YLR154W-E		Dubious open reading frame; unlikely to encode a functional protein, based on available experimental and comparative sequence data; encoded within the 35S rRNA gene on the opposite strand [Source:SGD;Acc:S000028676]	25.498	4.67229	0.000332557	0.000699427	yes	up	0	157.91	0	157.91
YKL102C		Putative protein of unknown function; conserved across S. cerevisiae strains; deletion confers sensitivity to citric acid; predicted protein would include a thiol-disulfide oxidoreductase active site [Source:SGD;Acc:S000001585]	23.276	4.54076	0.000652223	0.00131377	yes	up	0	18.37	0	18.37
YOR248W	YOR248W	Dubious open reading frame; unlikely to encode a functional protein, based on available experimental and comparative sequence data [Source:SGD;Acc:S000005774]	20.144	4.33229	0.0017068	0.00324728	yes	up	0	16.59	0	16.59
YEL049W		Member of the seripauperin multigene family; encoded mainly in subtelomeric region; active during alcoholic fermentation; regulated by anaerobiosis; negatively regulated by oxygen; repressed by heme [Source:SGD;Acc:S000000775]	14.154	3.82317	1.97946e-186	6.61385e-185	yes	up	53.43	766.62	53.43	766.62
YDR536W		Glycerol proton symporter of the plasma membrane; subject to glucose-induced inactivation, strongly but transiently induced when cells are subjected to osmotic shock [Source:SGD;Acc:S000002944]	14.054	3.81287	0	0	yes	up	11.48	161.62	11.48	161.62
YJL015C		Dubious open reading frame unlikely to encode a functional protein; expression if heat-inducible; located in promoter region of essential CCT3 gene encoding a subunit of the cytosolic chaperonin Cct ring complex, overlaps ORF YJL016W [Source:SGD;Acc:S000003552]	13.754	3.78177	6.41018e-07	1.77113e-06	yes	up	4.24	59.47	4.24	59.47
YHR095W		Dubious open reading frame; unlikely to encode a functional protein, based on available experimental and comparative sequence data [Source:SGD;Acc:S000001137]	12.696	3.66629	0.0180108	0.0290919	yes	up	0	2.14	0	2.14
YAL063C-A		Putative protein of unknown function; identified by expression profiling and mass spectrometry [Source:SGD;Acc:S000028813]	12.696	3.66629	0.0180108	0.0290919	yes	up	0	12.48	0	12.48
YGR161W-A		Retrotransposon TYA Gag gene co-transcribed with TYB Pol; translated as TYA or TYA-TYB polyprotein; Gag is a nucleocapsid protein that is the structural constituent of virus-like particles (VLPs); similar to retroviral Gag [Source:SGD;Acc:S000007369]	11.871	3.56933	0.0235452	0.0373337	yes	up	0	0.39	0	0.39
YHR213W-B		Pseudogenic fragment with similarity to flocculins; identified by gene-trapping, microarray-based expression analysis, and genome-wide homology searching; YHR213W-B has a paralog, YAR064W, that arose from a segmental duplication [Source:SGD;Acc:S000028652]	11.638	3.54076	0.00157162	0.0030042	yes	up	1.69	20	1.69	20
YPL250W-A		Dubious open reading frame; unlikely to encode a functional protein, based on available experimental and comparative sequence data; almost completely overlaps the verified ORF RPL36B/YPL249C-A; identified by fungal homology and RT-PCR [Source:SGD;Acc:S000028589]	11.596	3.5355	0.025754	0.0405384	yes	up	0	11.94	0	11.94
YOR237W	HES1	Protein implicated in the regulation of ergosterol biosynthesis; one of a seven member gene family with a common essential function and non-essential unique functions; similar to human oxysterol binding protein (OSBP); SWAT-GFP and mCherry fusion proteins localize to the bud neck and vacuolar membrane; HES1 has a paralog, KES1, that arose from the whole genome duplication [Source:SGD;Acc:S0000057…	10.938	3.45129	0	0	yes	up	16.84	184.57	16.84	184.57
YFL020C		Member of the seripauperin multigene family; encoded mainly in subtelomeric regions; induced during alcoholic fermentation; induced by low temperature and also by anaerobic conditions; negatively regulated by oxygen and repressed by heme [Source:SGD;Acc:S000001874]	10.292	3.3635	2.77426e-105	5.83855e-104	yes	up	42.89	447.36	42.89	447.36
YPR145C-A		Putative protein of unknown function [Source:SGD;Acc:S000113589]	9.556	3.25647	2.87434e-155	8.1717e-154	yes	up	837.3	7379.36	837.3	7379.36
YLR194C		Structural constituent of the cell wall; attached to the plasma membrane by a GPI-anchor; expression is upregulated in response to cell wall stress; null mutant is sensitive to the antifungal agent polyhexamethylene biguanide, resistant to zymolyase treatment and has increased chitin deposition [Source:SGD;Acc:S000004184]	9.39	3.23116	0	0	yes	up	141.11	1330.52	141.11	1330.52
YPR002C-A		Dubious open reading frame; unlikely to encode a functional protein, based on available experimental and comparative sequence data; completely overlaps the Ty1 long terminal repeat, YPRWdelta12 [Source:SGD;Acc:S000007254]	9.352	3.22526	0.00391177	0.00707086	yes	up	16.13	153.14	16.13	153.14
YER190C-A		Dubious open reading frame; unlikely to encode a functional protein, based on available experimental and comparative sequence data; completely overlaps the verified ORF YRF1-2/YER190W; identified by gene-trapping, expression analysis, and homology [Source:SGD;Acc:S000028626]	7.629	2.93145	1.77686e-24	1.20603e-23	yes	up	4.5	34.54	4.5	34.54
YBR301W	PAU24	Cell wall mannoprotein; has similarity to Tir1p, Tir2p, Tir3p, and Tir4p; member of the seripauperin multigene family encoded mainly in subtelomeric regions; expressed under anaerobic conditions, completely repressed during aerobic growth [Source:SGD;Acc:S000000505]	7.544	2.91532	4.0673e-29	3.19567e-28	yes	up	18.62	142.39	18.62	142.39
YPR077C		Dubious open reading frame; unlikely to encode a functional protein, based on available experimental and comparative sequence data; expression increased by deletion of NAP1 [Source:SGD;Acc:S000006281]	6.79	2.76349	0.0237258	0.0375741	yes	up	0.82	5.64	0.82	5.64
YPL282C		Protein of unknown function; member of the seripauperin multigene family encoded mainly in subtelomeric regions; SWAT-GFP fusion protein localizes to the endoplasmic reticulum and vacuole, while mCherry fusion localizes to just the vacuole; identical to Pau21p; encodes two proteins that are translated from two different start codons [Source:SGD;Acc:S000006203]	6.622	2.72732	7.83765e-15	3.7083e-14	yes	up	4.51	30.13	4.51	30.13
YOR394W		Protein of unknown function; member of the seripauperin multigene family encoded mainly in subtelomeric regions; SWAT-GFP, seamless-GFP and mCherry fusion proteins localize to the cytosol; identical to Pau22p; encodes two proteins that are translated from 2 different start codons [Source:SGD;Acc:S000005921]	6.622	2.72732	7.83765e-15	3.7083e-14	yes	up	4.51	30.13	4.51	30.13
YER011W	TIR1	Cell wall mannoprotein; expression is downregulated at acidic pH and induced by cold shock and anaerobiosis; abundance is increased in cells cultured without shaking; member of the Srp1p/Tip1p family of serine-alanine-rich proteins [Source:SGD;Acc:S000000813]	6.596	2.72157	8.02894e-64	1.15396e-62	yes	up	9.14	60.54	9.14	60.54
YER119C-A		Dubious open reading frame; unlikely to encode a functional protein, based on available experimental and comparative sequence data; not conserved in closely related Saccharomyces species; deletion mutation blocks replication of Brome mosaic virus in S. cerevisiae, but this is likely due to effects on the overlapping gene SCS2 [Source:SGD;Acc:S000002961]	6.348	2.66629	0.00381512	0.0069077	yes	up	1.49	9.59	1.49	9.59
YLR056W	ERG3	C-5 sterol desaturase; glycoprotein that catalyzes the introduction of a C-5(6) double bond into episterol, a precursor in ergosterol biosynthesis; transcriptionally down-regulated when ergosterol is in excess; mutants are viable, but cannot grow on non-fermentable carbon sources; substrate of HRD ubiquitin ligase; mutation is functionally complemented by human SC5D [Source:SGD;Acc:S000004046]	5.385	2.42905	0	0	yes	up	317.23	1712.67	317.23	1712.67
YHR021W-A		Putative protein of unknown function; may contribute to cell wall biosynthesis, mutants display zymolyase hypersensitivity [Source:SGD;Acc:S000003531]	5.29	2.40326	2.12516e-10	7.6828e-10	yes	up	5.33	28.46	5.33	28.46
YMR321C		Putative protein of unknown function; proposed to be a palmitoylated membrane protein; YMR321C has a paralog, SAM4, that arose from a single-locus duplication [Source:SGD;Acc:S000004940]	5.103	2.35126	0.000281683	0.000595716	yes	up	5.98	31.04	5.98	31.04
YMR116C	ASC1	G-protein beta subunit and guanine dissociation inhibitor for Gpa2p; ortholog of RACK1 that inhibits translation; core component of the small (40S) ribosomal subunit; required to prevent frameshifting at ribosomes stalled at repeated CGA codons; regulates P-body formation induced by replication stress; represses Gcn4p in the absence of amino acid starvation [Source:SGD;Acc:S000004722]	4.952	2.30805	0	0	yes	up	136.7	678.95	136.7	678.95
YGL001C		C-3 sterol dehydrogenase; catalyzes the second of three steps required to remove two C-4 methyl groups from an intermediate in ergosterol biosynthesis; human homolog NSDHL implicated in CK syndrome, and can complement yeast null mutant; molecular target of natural product and antifungal compound FR171456 [Source:SGD;Acc:S000002969]	4.842	2.2755	0	0	yes	up	57.6	279.63	57.6	279.63
YER190C-B		Putative protein of unknown function; identified by gene-trapping, microarray-based expression analysis, and genome-wide homology searching [Source:SGD;Acc:S000028627]	4.836	2.27386	0.000993812	0.00195209	yes	up	1.45	7.06	1.45	7.06
YML122C		Putative protein of unknown function; conserved among S. cerevisiae strains; YML122C is not an essential gene [Source:SGD;Acc:S000004591]	4.761	2.25125	0.00130534	0.00252801	yes	up	2.76	13.3	2.76	13.3
Q0110		Mitochondrial mRNA maturase with a role in splicing; encoded by both exon and intron sequences of partially processed COB mRNA [Source:SGD;Acc:S000007271]	4.572	2.19273	0.0221215	0.0352227	yes	up	0.15	0.68	0.15	0.68
YPL081W	RPS9A	Protein component of the small (40S) ribosomal subunit; homologous to mammalian ribosomal protein S9 and bacterial S4; RPS9A has a paralog, RPS9B, that arose from the whole genome duplication [Source:SGD;Acc:S000006002]	4.406	2.13952	2.39997e-91	4.38215e-90	yes	up	41.15	182.44	41.15	182.44
YML094C-A	YML094C-A	Dubious open reading frame; unlikely to encode a functional protein, based on available experimental and comparative sequence data; partially overlaps the verified gene GIM5/YML094W; deletion confers sensitivity to GSAO [Source:SGD;Acc:S000004561]	4.329	2.11416	0.00144498	0.00277768	yes	up	2.72	11.93	2.72	11.93
YHR218W-A		Dubious open reading frame; unlikely to encode a functional protein, based on available experimental and comparative sequence data; completely within telomere TEL08L [Source:SGD;Acc:S000028786]	4.328	2.11367	0.00332316	0.00605928	yes	up	5.25	23.11	5.25	23.11
RPR1		RNA component of nuclear RNase P; nuclear RNase P cleaves tRNA precursors to generate mature 5' ends and facilitates turnover of nuclear RNAs; may be responsible for recognition of substrate tRNAs [Source:SGD;Acc:S000006490]	4.298	2.1037	4.72712e-09	1.55381e-08	yes	up	12.26	53.38	12.26	53.38
YBR066C		Transcriptional repressor; mediates glucose repression and negatively regulates filamentous growth; activated in stochastic pulses of nuclear localization in response to low glucose [Source:SGD;Acc:S000000270]	4.243	2.0852	3.0277e-298	1.46459e-296	yes	up	118.87	507.05	118.87	507.05
YJL107C		Putative protein of unknown function; expression is induced by activation of the HOG1 mitogen-activated signaling pathway and this induction is Hog1p/Pbs2p dependent; YJL107C and adjacent ORF, YJL108C are merged in related fungi [Source:SGD;Acc:S000003643]	4.232	2.08133	2.78898e-56	3.60841e-55	yes	up	9.25	39.24	9.25	39.24
YMR202W	ERG2	C-8 sterol isomerase; catalyzes isomerization of delta-8 double bond to delta-7 position at an intermediate step in ergosterol biosynthesis; transcriptionally down-regulated when ergosterol is in excess; mutation is functionally complemented by human EBP [Source:SGD;Acc:S000004815]	4.205	2.07207	1.41929e-281	6.43346e-280	yes	up	112.29	474.58	112.29	474.58
YMR169C		Cytoplasmic aldehyde dehydrogenase; involved in beta-alanine synthesis; uses NAD+ as the preferred coenzyme; very similar to Ald2p; expression is induced by stress and repressed by glucose [Source:SGD;Acc:S000004779]	4.122	2.04323	0	0	yes	up	122.21	504.55	122.21	504.55
YLR136C	TIS11	mRNA-binding protein expressed during iron starvation; binds to a sequence element in the 3'-untranslated regions of specific mRNAs to mediate their degradation; involved in iron homeostasis; protein increases in abundance and relative distribution to the nucleus increases upon DNA replication stress; TIS11 has a paralog, CTH1, that arose from the whole genome duplication [Source:SGD;Acc:S0000041…	4.112	2.03986	5.94321e-195	2.01696e-193	yes	up	53.61	221.23	53.61	221.23
YLR042C		Cell wall protein of unknown function; localizes to the cytoplasm; deletion improves xylose fermentation in industrially engineered strains; YLR042C is not an essential gene [Source:SGD;Acc:S000004032]	4.09	2.03194	7.35859e-24	4.90724e-23	yes	up	18.16	74.91	18.16	74.91
YNL339W-B		Protein of unknown function; identified by gene-trapping, microarray-based expression analysis, and genome-wide homology searching [Source:SGD;Acc:S000028704]	4.09	2.03223	1.96025e-05	4.7113e-05	yes	up	3.31	13.67	3.31	13.67
YIL011W	TIR3	Cell wall mannoprotein; member of Srp1p/Tip1p family of serine-alanine-rich proteins; expressed under anaerobic conditions and required for anaerobic growth; TIR3 has a paralog, TIR2, that arose from the whole genome duplication [Source:SGD;Acc:S000001273]	4.053	2.01896	3.77468e-56	4.87399e-55	yes	up	16.94	68.91	16.94	68.91
YMR096W		Protein involved in vitamin B6 biosynthesis; member of a stationary phase-induced gene family; coregulated with SNO1; interacts with Sno1p and with Yhr198p, perhaps as a multiprotein complex containing other Snz and Sno proteins [Source:SGD;Acc:S000004702]	4.024	2.00849	0	0	yes	up	175.66	709.11	175.66	709.11
YAR020C		Member of the seripauperin multigene family; active during alcoholic fermentation, regulated by anaerobiosis, inhibited by oxygen, repressed by heme [Source:SGD;Acc:S000000073]	4.021	2.00759	1.36092e-13	6.01329e-13	yes	up	138.9	151.07	138.9	151.07
YLL057C		Fe(II)-dependent sulfonate/alpha-ketoglutarate dioxygenase; involved in sulfonate catabolism for use as a sulfur source; contains sequence that resembles a J domain (typified by the E. coli DnaJ protein); induced by sulphur starvation [Source:SGD;Acc:S000003980]	3.988	1.99582	3.95576e-109	8.63342e-108	yes	up	18.8	75.15	18.8	75.15
YPL198W	RPL7B	Ribosomal 60S subunit protein L7B; required for processing of 27SA3 pre-rRNA to 27SB pre-rRNA during assembly of large ribosomal subunit; depletion leads to a turnover of pre-rRNA; contains a conserved C-terminal Nucleic acid Binding Domain (NDB2); binds to Domain II of 25S and 5.8S rRNAs; homologous to mammalian ribosomal protein L7 and bacterial L30; RPL7B has a paralog, RPL7A, that arose from …	3.942	1.97903	2.76436e-259	1.16354e-257	yes	up	80.89	305.09	80.89	305.09
YDR055W	PST1	Cell wall protein that contains a putative GPI-attachment site; secreted by regenerating protoplasts; up-regulated by activation of the cell integrity pathway, as mediated by Rlm1p; upregulated by cell wall damage via disruption of FKS1; PST1 has a paralog, ECM33, that arose from the whole genome duplication [Source:SGD;Acc:S000002462]	3.922	1.97159	0	0	yes	up	446.57	1754.87	446.57	1754.87
YMR120C		Enzyme of 'de novo' purine biosynthesis; contains both 5-aminoimidazole-4-carboxamide ribonucleotide transformylase and inosine monophosphate cyclohydrolase activities; ADE17 has a paralog, ADE16, that arose from the whole genome duplication; ade16 ade17 mutants require adenine and histidine [Source:SGD;Acc:S000004727]	3.9	1.96344	0	0	yes	up	61.78	241.27	61.78	241.27
YLR300W	EXG1	Major exo-1,3-beta-glucanase of the cell wall; involved in cell wall beta-glucan assembly; exists as three differentially glycosylated isoenzymes; EXG1 has a paralog, SPR1, that arose from the whole genome duplication [Source:SGD;Acc:S000004291]	3.899	1.96296	0	0	yes	up	197.56	771.72	197.56	771.72
YLR367W	RPS22B	Protein component of the small (40S) ribosomal subunit; homologous to mammalian ribosomal protein S15A and bacterial S8; RPS22B has a paralog, RPS22A, that arose from the whole genome duplication [Source:SGD;Acc:S000004359]	3.777	1.91705	6.4654e-83	1.11164e-81	yes	up	139.47	533.06	139.47	533.06
YGL157W		NADPH-dependent aldehyde reductase; utilizes aromatic and alophatic aldehyde substrates; member of the short-chain dehydrogenase/reductase superfamily [Source:SGD;Acc:S000003125]	3.753	1.908	9.17986e-21	5.54556e-20	yes	up	4.74	17.84	4.74	17.84
YLR227W-A		Retrotransposon TYA Gag gene co-transcribed with TYB Pol; translated as TYA or TYA-TYB polyprotein; Gag is a nucleocapsid protein that is the structural constituent of virus-like particles (VLPs); similar to retroviral Gag [Source:SGD;Acc:S000007375]	3.743	1.90432	1.10038e-08	3.51189e-08	yes	up	1.3	4.87	1.3	4.87
YPL088W		Putative aryl alcohol dehydrogenase; transcription is activated by paralogous transcription factors Yrm1p and Yrr1p along with genes involved in multidrug resistance [Source:SGD;Acc:S000006009]	3.703	1.88886	0	0	yes	up	103.81	385.51	103.81	385.51
YGR060W		C-4 methyl sterol oxidase; catalyzes the first of three steps required to remove two C-4 methyl groups from an intermediate in ergosterol biosynthesis; mutants accumulate the sterol intermediate 4,4-dimethylzymosterol; human MSMO1 functionally complements the growth defect caused by repression of ERG25 expression [Source:SGD;Acc:S000003292]	3.692	1.88452	0	0	yes	up	434.29	1608.48	434.29	1608.48
YKL096W	CWP1	Cell wall mannoprotein that localizes to birth scars of daughter cells; linked to a beta-1,3- and beta-1,6-glucan heteropolymer through a phosphodiester bond; required for propionic acid resistance [Source:SGD;Acc:S000001579]	3.652	1.8686	1.06989e-180	3.48492e-179	yes	up	83.27	305.48	83.27	305.48
YGR144W	THI4	Thiazole synthase; abundant protein involved in the formation of the thiazole moiety of thiamine during thiamine biosynthesis; acts more as a co-substrate rather than an enzyme by providing the sulphur source for thiazole formation; undergoes a single turnover only; required for mitochondrial genome stability in response to DNA damaging agents [Source:SGD;Acc:S000003376]	3.581	1.84025	2.97982e-161	8.94221e-160	yes	up	47.78	171.59	47.78	171.59
YLR317W		Dubious open reading frame; unlikely to encode a functional protein, based on available experimental and comparative sequence data; may be part of a bicistronic transcript with NKP2/YLR315W; overlaps the verified ORF TAD3/YLR316C [Source:SGD;Acc:S000004309]	3.552	1.82856	0.00364836	0.00661871	yes	up	2.67	9.58	2.67	9.58
YML008C	ERG6	Delta(24)-sterol C-methyltransferase; converts zymosterol to fecosterol in the ergosterol biosynthetic pathway by methylating position C-24; localized to lipid particles, the plasma membrane-associated endoplasmic reticulum, and the mitochondrial outer membrane [Source:SGD;Acc:S000004467]	3.517	1.81446	0	0	yes	up	147.19	518.91	147.19	518.91
YKL164C	PIR1	O-glycosylated protein required for cell wall stability; attached to the cell wall via beta-1,3-glucan; mediates mitochondrial translocation of Apn1p; expression regulated by the cell integrity pathway and by Swi5p during the cell cycle; PIR1 has a paralog, YJL160C, that arose from the whole genome duplication [Source:SGD;Acc:S000001647]	3.478	1.79815	0	0	yes	up	172.02	599.85	172.02	599.85
YHR007C	ERG11	Lanosterol 14-alpha-demethylase; catalyzes C-14 demethylation of lanosterol to form 4,4''-dimethyl cholesta-8,14,24-triene-3-beta-ol in ergosterol biosynthesis pathway; transcriptionally down-regulated when ergosterol is in excess; member of cytochrome P450 family; associated and coordinately regulated with the P450 reductase Ncp1p; human CYP51A1 functionally complements the lethality of the erg1…	3.469	1.79447	0	0	yes	up	365.55	1270.06	365.55	1270.06
YCL007C	YCL007C	Dubious open reading frame; unlikely to encode a functional protein, based on available experimental and comparative sequence data; overlaps verified ORF YCL005W-A; mutations in YCL007C were thought to confer sensitivity to calcofluor white, but this phenotype was later shown to be due to the defect in YCL005W-A [Source:SGD;Acc:S000000513]	3.43	1.77817	0.0191657	0.0307963	yes	up	2.51	8.71	2.51	8.71
YLR264W	RPS28B	Protein component of the small (40S) ribosomal subunit; homologous to mammalian ribosomal protein S28, no bacterial homolog; has an extraribosomal function in autoregulation, in which Rps28Bp binds to a decapping complex via Edc3p, which then binds to RPS28B mRNA leading to its decapping and degradation; RPS28B has a paralog, RPS28A, that arose from the whole genome duplication [Source:SGD;Acc:S0…	3.426	1.77647	8.62677e-08	2.5522e-07	yes	up	255.49	891.09	255.49	891.09
YPR043W	RPL43A	Ribosomal 60S subunit protein L43A; null mutation confers a dominant lethal phenotype; homologous to mammalian ribosomal protein L37A, no bacterial homolog; RPL43A has a paralog, RPL43B, that arose from the whole genome duplication [Source:SGD;Acc:S000006247]	3.396	1.76374	2.46058e-55	3.1335e-54	yes	up	428.51	1485.8	428.51	1485.8
YJL016W	YJL016W	Putative protein of unknown function; GFP-fusion protein localizes to the cytoplasm; contains two adjacent PH-like domains; conserved in closely related Saccharomyces species [Source:SGD;Acc:S000003553]	3.352	1.74513	0	0	yes	up	87.37	293.33	87.37	293.33
YDR019C	GCV1	T subunit of the mitochondrial glycine decarboxylase complex; glycine decarboxylase is required for the catabolism of glycine to 5,10-methylene-THF; expression is regulated by levels of levels of 5,10-methylene-THF in the cytoplasm [Source:SGD;Acc:S000002426]	3.249	1.70018	4.79117e-299	2.33507e-297	yes	up	82.77	269.54	82.77	269.54
YGR087C		Minor isoform of pyruvate decarboxylase; decarboxylates pyruvate to acetaldehyde, involved in amino acid catabolism; transcription is glucose- and ethanol-dependent, and is strongly induced during sulfur limitation [Source:SGD;Acc:S000003319]	3.209	1.682	0	0	yes	up	96.29	309.43	96.29	309.43
YDL185C-A		Dubious open reading frame; unlikely to encode a functional protein, based on available experimental and comparative sequence data; partially overlaps the verified gene YDL185W; identified by homology with hemiascomycetous yeast species [Source:SGD;Acc:S000007600]	3.174	1.66629	0.00845548	0.0145226	yes	up	39.47	127.85	39.47	127.85
Q0085	ATP6	Subunit a of the F0 sector of mitochondrial F1F0 ATP synthase; mitochondrially encoded; translation is specifically activated by Atp22p; ATP6 and ATP8 mRNAs are not translated in the absence of the F1 sector of ATPase; mutations in human ortholog MT-ATP6 are associated with neurodegenerative disorders such as Neurogenic Ataxia and Retinitis Pigmentosa (NARP), Leigh syndrome (LS), Charcot-Marie-To…	3.174	1.66629	0.0315476	0.0488047	yes	up	0.55	1.76	0.55	1.76
YOR385W		Putative protein of unknown function; green fluorescent protein (GFP)-fusion protein localizes to the cytoplasm; YOR385W is not an essential gene [Source:SGD;Acc:S000005912]	3.125	1.64365	2.18812e-306	1.0827e-304	yes	up	145.57	456.39	145.57	456.39
YBR045C		Meiosis-specific regulatory subunit of the Glc7p protein phosphatase; regulates spore wall formation and septin organization, required for expression of some late meiotic genes and for normal localization of Glc7p [Source:SGD;Acc:S000000249]	3.044	1.60607	1.03496e-171	3.20985e-170	yes	up	30.55	93.13	30.55	93.13
YJL079C		Sterol binding protein involved in the export of acetylated sterols; secreted glycoprotein and member of the CAP protein superfamily (cysteine-rich secretory proteins (CRISP), antigen 5, and pathogenesis related 1 proteins); sterol export function is redundant with that of PRY2; may be involved in detoxification of hydrophobic compounds; PRY1 has a paralog, PRY2, that arose from the whole genome …	2.975	1.57276	0	0	yes	up	271.35	809.8	271.35	809.8
YGL012W		C-24(28) sterol reductase; catalyzes the final step in ergosterol biosynthesis; mutants are viable, but lack ergosterol [Source:SGD;Acc:S000002980]	2.95	1.56084	7.95459e-147	2.19411e-145	yes	up	40.45	119.57	40.45	119.57
YKR061W		Mannosyltransferase involved in N-linked protein glycosylation; member of the KRE2/MNT1 mannosyltransferase family; KTR2 has a paralog, YUR1, that arose from the whole genome duplication [Source:SGD;Acc:S000001769]	2.932	1.55196	2.23458e-119	5.22908e-118	yes	up	38.15	112.09	38.15	112.09
YMR015C	ERG5	C-22 sterol desaturase; a cytochrome P450 enzyme that catalyzes the formation of the C-22(23) double bond in the sterol side chain in ergosterol biosynthesis; may be a target of azole antifungal drugs [Source:SGD;Acc:S000004617]	2.925	1.54857	0	0	yes	up	174.66	511.75	174.66	511.75
YGL235W		Putative protein of unknown function; potential Cdc28p substrate; null mutant displays increased resistance to antifungal agents gliotoxin, cycloheximide and H2O2 [Source:SGD;Acc:S000003204]	2.891	1.53172	0.00164544	0.00313974	yes	up	2.95	8.59	2.95	8.59
YDR509W		Dubious open reading frame; unlikely to encode a functional protein, based on available experimental and comparative sequence data [Source:SGD;Acc:S000002917]	2.887	1.52957	0.000115761	0.000255139	yes	up	15.01	43.99	15.01	43.99
YLR061W	RPL22A	Ribosomal 60S subunit protein L22A; required for translation of long 5' UTR of IME1 mRNA and meiotic entry; required for the oxidative stress response, pseudohyphal and invasive growth; homologous to mammalian ribosomal protein L22, no bacterial homolog; RPL22A has a paralog, RPL22B, that arose from the whole genome duplication [Source:SGD;Acc:S000004051]	2.837	1.50457	5.45493e-160	1.61456e-158	yes	up	273.18	928.6	273.18	928.6
Q0275	COX3	Subunit III of cytochrome c oxidase (Complex IV); Complex IV is the terminal member of the mitochondrial inner membrane electron transport chain; one of three mitochondrially-encoded subunits [Source:SGD;Acc:S000007283]	2.821	1.49637	0.00492021	0.00876175	yes	up	1.17	3.32	1.17	3.32
YPR146C		Dubious open reading frame; unlikely to encode a functional protein, based on available experimental and comparative sequence data [Source:SGD;Acc:S000006350]	2.821	1.49637	0.0216667	0.0345494	yes	up	6.86	19.67	6.86	19.67
YNL192W	CHS1	Chitin synthase I; requires activation from zymogenic form in order to catalyze the transfer of N-acetylglucosamine (GlcNAc) to chitin; required for repairing the chitin septum during cytokinesis; transcription activated by mating factor [Source:SGD;Acc:S000005136]	2.818	1.49465	0	0	yes	up	106.43	300.16	106.43	300.16
YHR209W		S-AdoMet-dependent methyltransferase involved in lipid homeostasis; mediates resistance to a drug cantharidin [Source:SGD;Acc:S000001252]	2.816	1.4936	5.4119e-201	1.87593e-199	yes	up	120.75	341.17	120.75	341.17
YNL204C	SPS18	Protein of unknown function, contains a putative zinc-binding domain; expressed during sporulation; SPS18 has a paralog, GCS1, that arose from the whole genome duplication [Source:SGD;Acc:S000005148]	2.814	1.49287	3.85844e-25	2.6864e-24	yes	up	13.55	38.25	13.55	38.25
YJL105W		Protein of unknown function, contains a SET domain; SET4 has a paralog, SET3, that arose from the whole genome duplication [Source:SGD;Acc:S000003641]	2.796	1.48343	4.8456e-49	5.67978e-48	yes	up	12.15	34.03	12.15	34.03
YIL058W		Dubious open reading frame; unlikely to encode a functional protein, based on available experimental and comparative sequence data [Source:SGD;Acc:S000001320]	2.777	1.47365	0.009299	0.0158705	yes	up	16.95	48.03	16.95	48.03
YDR010C		Putative protein of unknown function; conserved across S. cerevisiae strains [Source:SGD;Acc:S000002417]	2.721	1.4439	3.9981e-05	9.3155e-05	yes	up	23.19	64.11	23.19	64.11
YGR131W		Protein of unknown function; induced by ketoconazole; promoter region contains sterol regulatory element motif, which has been identified as a Upc2p-binding site; overexpression complements function of Nce102p in NCE102 deletion strain; FHN1 has a paralog, NCE102, that arose from the whole genome duplication [Source:SGD;Acc:S000003363]	2.713	1.43978	3.06642e-15	1.48332e-14	yes	up	22.75	62.2	22.75	62.2
YNL109W		Dubious open reading frame; unlikely to encode a functional protein, based on available experimental and comparative sequence data; partially overlaps the uncharacterized ORF YNL108C [Source:SGD;Acc:S000005053]	2.707	1.43669	2.45556e-06	6.4259e-06	yes	up	7.49	20.42	7.49	20.42
YOR161C		Protein of unknown function; has similarity to Torpedo californica tCTL1p, which is postulated to be a choline transporter, neither null mutation nor overexpression affects choline transport [Source:SGD;Acc:S000005687]	2.678	1.42114	5.8255e-169	1.78962e-167	yes	up	50.21	134.67	50.21	134.67
YPL197C		Dubious open reading frame; unlikely to encode a functional protein, based on available experimental and comparative sequence data; partially overlaps the ribosomal gene RPL7B [Source:SGD;Acc:S000006118]	2.669	1.41631	4.71154e-18	2.55566e-17	yes	up	52.4	141.41	52.4	141.41
YBR189W	RPS9B	Protein component of the small (40S) ribosomal subunit; homologous to mammalian ribosomal protein S9 and bacterial S4; RPS9B has a paralog, RPS9A, that arose from the whole genome duplication [Source:SGD;Acc:S000000393]	2.662	1.41273	0	0	yes	up	458.61	1226.9	458.61	1226.9
YBR047W		Putative protein of unknown function; proposed to be involved in iron or copper homeostasis; the authentic, non-tagged protein is detected in highly purified mitochondria in high-throughput studies [Source:SGD;Acc:S000000251]	2.65	1.4058	3.41583e-76	5.52156e-75	yes	up	130.75	349.09	130.75	349.09
YIL068W-A		Dubious open reading frame; unlikely to encode a functional protein, based on available experimental and comparative sequence data; almost completely overlaps ORF SEC6/YIL068C [Source:SGD;Acc:S000028792]	2.634	1.39742	0.00549489	0.00972901	yes	up	7	18.67	7	18.67
YNL162W	RPL42A	Ribosomal 60S subunit protein L42A; homologous to mammalian ribosomal protein L36A, no bacterial homolog; RPL42A has a paralog, RPL42B, that arose from the whole genome duplication [Source:SGD;Acc:S000005106]	2.625	1.3921	1.18781e-129	2.90542e-128	yes	up	1018.93	2720.19	1018.93	2720.19
YOL159C-A		Protein of unknown function; overexpression affects endocytic protein trafficking; identified by sequence comparison with hemiascomycetous yeast species [Source:SGD;Acc:S000007627]	2.622	1.39066	4.09227e-05	9.50755e-05	yes	up	59.6	159.62	59.6	159.62
YBR105C	VID24	GID Complex regulatory subunit; binds GID Complex in response to glucose through interactions with complex member Vid28p; regulates fructose-1,6-bisphosphatase (FBPase) targeting to the vacuole; promotes proteasome-dependent catabolite degradation of FBPase; peripheral membrane protein located at Vid (vacuole import and degradation) vesicles [Source:SGD;Acc:S000000309]	2.618	1.38874	3.02831e-138	8.01205e-137	yes	up	72.49	190.29	72.49	190.29
YBR056W-A		Protein of unknown function; mRNA identified as translated by ribosome profiling data; partially overlaps dubious ORF YBR056C-B; YBR056W-A has a paralog, YDR034W-B, that arose from the whole genome duplication [Source:SGD;Acc:S000028736]	2.59	1.3728	3.16919e-06	8.22365e-06	yes	up	404.76	1067.04	404.76	1067.04
YOR382W		Mannoprotein that is incorporated into the cell wall; incorporated via a glycosylphosphatidylinositol (GPI) anchor; involved in the retention of siderophore-iron in the cell wall [Source:SGD;Acc:S000005909]	2.567	1.35981	6.99746e-65	1.02157e-63	yes	up	165.67	429.18	165.67	429.18
YDR046C	BAP3	Amino acid permease; involved in uptake of cysteine, leucine, isoleucine and valine; BAP3 has a paralog, BAP2, that arose from the whole genome duplication [Source:SGD;Acc:S000002453]	2.544	1.3472	2.05718e-95	3.92195e-94	yes	up	27.95	71.22	27.95	71.22
YER064C		Non-essential nuclear protein; null mutation has global effects on transcription; VHR2 has a paralog, VHR1, that arose from the whole genome duplication; relative distribution to the nucleus increases upon DNA replication stress [Source:SGD;Acc:S000000866]	2.535	1.34209	1.73418e-71	2.68281e-70	yes	up	26.11	66.3	26.11	66.3
YJL108C		Pheromone-regulated protein; proposed to be involved in mating; predicted to have 5 transmembrane segments; induced by treatment with 8-methoxypsoralen and UVA irradiation [Source:SGD;Acc:S000003644]	2.526	1.33683	6.73221e-25	4.64236e-24	yes	up	12.51	31.67	12.51	31.67
YLR426W		Putative protein of unknown function; detected in highly purified mitochondria in high-throughput studies; proposed to be involved in resistance to mechlorethamine and streptozotocin; null mutant sensitive to expression of top1-T722A allele [Source:SGD;Acc:S000004418]	2.526	1.33704	9.37668e-33	7.99732e-32	yes	up	20.91	54.73	20.91	54.73
YBR116C		Dubious open reading frame; unlikely to encode a functional protein, based on available experimental and comparative sequence data; partially overlaps the verified gene TKL2 [Source:SGD;Acc:S000000320]	2.525	1.33608	8.4135e-27	6.15534e-26	yes	up	49.92	126.99	49.92	126.99
YER073W		Mitochondrial aldehyde dehydrogenase; involved in regulation or biosynthesis of electron transport chain components and acetate formation; activated by K+; utilizes NADP+ as the preferred coenzyme; constitutively expressed [Source:SGD;Acc:S000000875]	2.523	1.33493	2.63461e-90	4.73062e-89	yes	up	32.41	81.9	32.41	81.9
YOR079C	ATX2	Golgi membrane protein involved in manganese homeostasis; overproduction suppresses the sod1 (copper, zinc superoxide dismutase) null mutation [Source:SGD;Acc:S000005605]	2.514	1.33024	1.20319e-12	5.0187e-12	yes	up	7.98	20.12	7.98	20.12
YJR009C	TDH2	Glyceraldehyde-3-phosphate dehydrogenase (GAPDH), isozyme 2; involved in glycolysis and gluconeogenesis; tetramer that catalyzes reaction of glyceraldehyde-3-phosphate to 1,3 bis-phosphoglycerate; detected in cytoplasm and cell wall; protein abundance increases in response to DNA replication stress; GAPDH-derived antimicrobial peptides are active against a wide variety of wine-related yeasts and …	2.49	1.31642	0	0	yes	up	841.38	2101.3	841.38	2101.3
YKL156W	RPS27A	Protein component of the small (40S) ribosomal subunit; homologous to mammalian ribosomal protein S27, no bacterial homolog; RPS27A has a paralog, RPS27B, that arose from the whole genome duplication; protein abundance increases in response to DNA replication stress [Source:SGD;Acc:S000001639]	2.478	1.30931	4.54742e-34	3.98329e-33	yes	up	767.03	1485.06	767.03	1485.06
YHR030C	SLT2	Serine/threonine MAP kinase; coordinates expression of all 19S regulatory particle assembly-chaperones (RACs) to control proteasome abundance; involved in regulating maintenance of cell wall integrity, cell cycle progression, nuclear mRNA retention in heat shock, septum assembly; required for mitophagy, pexophagy; affects recruitment of mitochondria to phagophore assembly site; plays role in adap…	2.476	1.30809	2.46526e-279	1.10206e-277	yes	up	116.98	290.17	116.98	290.17
YER074W	RPS24A	Protein component of the small (40S) ribosomal subunit; homologous to mammalian ribosomal protein S24, no bacterial homolog; RPS24A has a paralog, RPS24B, that arose from the whole genome duplication [Source:SGD;Acc:S000000876]	2.445	1.28996	6.92004e-105	1.4423e-103	yes	up	434.48	1074.45	434.48	1074.45
YIL117C		Pheromone-regulated protein, predicted to have 1 transmembrane segment; induced during cell integrity signaling; PRM5 has a paralog, YNL058C, that arose from the whole genome duplication [Source:SGD;Acc:S000001379]	2.435	1.28375	8.65968e-138	2.26339e-136	yes	up	105.22	256.94	105.22	256.94
YLR282C		Dubious open reading frame; unlikely to encode a functional protein, based on available experimental and comparative sequence data; deletion mutation confers an increase in Ty1 transposition [Source:SGD;Acc:S000004272]	2.432	1.28214	4.79896e-06	1.22227e-05	yes	up	34.91	86.19	34.91	86.19
YHL040C		ARN family transporter for siderophore-iron chelates; responsible for uptake of iron bound to ferrirubin, ferrirhodin, and related siderophores; protein increases in abundance and relocalizes to the vacuole upon DNA replication stress [Source:SGD;Acc:S000001032]	2.431	1.28139	4.45589e-106	9.46986e-105	yes	up	33.69	81.99	33.69	81.99
YGR201C		Putative protein of unknown function [Source:SGD;Acc:S000003433]	2.429	1.28032	0	0	yes	up	699.24	1706.9	699.24	1706.9
YBR096W		Putative protein of unknown function; green fluorescent protein (GFP)-fusion protein localizes to the ER [Source:SGD;Acc:S000000300]	2.421	1.27534	2.7751e-27	2.06999e-26	yes	up	33.42	81.28	33.42	81.28
YGR124W		Asparagine synthetase; catalyzes the synthesis of L-asparagine from L-aspartate in the asparagine biosynthetic pathway; ASN2 has a paralog, ASN1, that arose from the whole genome duplication [Source:SGD;Acc:S000003356]	2.42	1.27478	1.96429e-203	6.95767e-202	yes	up	73.69	178.56	73.69	178.56
YKL006W	RPL14A	Ribosomal 60S subunit protein L14A; N-terminally acetylated; homologous to mammalian ribosomal protein L14, no bacterial homolog; RPL14A has a paralog, RPL14B, that arose from the whole genome duplication [Source:SGD;Acc:S000001489]	2.418	1.27398	6.26036e-85	1.08502e-83	yes	up	338.8	828.3	338.8	828.3
YER145C		High affinity iron permease; involved in the transport of iron across the plasma membrane; forms complex with Fet3p; expression is regulated by iron; protein abundance increases in response to DNA replication stress [Source:SGD;Acc:S000000947]	2.414	1.27128	1.83024e-104	3.79028e-103	yes	up	58.46	141.42	58.46	141.42
YDR534C		Mannoprotein that is incorporated into the cell wall; incorporated via a glycosylphosphatidylinositol (GPI) anchor; involved in the retention of siderophore-iron in the cell wall [Source:SGD;Acc:S000002942]	2.414	1.2717	3.01491e-12	1.22987e-11	yes	up	4.3	10.39	4.3	10.39
YEL065W	SIT1	Ferrioxamine B transporter; member of the ARN family of transporters that specifically recognize siderophore-iron chelates; transcription is induced during iron deprivation and diauxic shift; potentially phosphorylated by Cdc28p [Source:SGD;Acc:S000000791]	2.41	1.2688	1.93376e-148	5.40285e-147	yes	up	48.46	116.93	48.46	116.93
YKL163W	PIR3	O-glycosylated covalently-bound cell wall protein; required for cell wall stability; expression is cell cycle regulated, peaking in M/G1 and also subject to regulation by the cell integrity pathway; coding sequence contains length polymorphisms in different strains; PIR3 has a paralog, HSP150, that arose from the whole genome duplication [Source:SGD;Acc:S000001646]	2.409	1.26814	0	0	yes	up	2120.11	5087.08	2120.11	5087.08
YLR100W		3-keto sterol reductase; catalyzes the last of three steps required to remove two C-4 methyl groups from an intermediate in ergosterol biosynthesis; mutants are sterol auxotrophs; mutation is functionally complemented by human HSD17B7 [Source:SGD;Acc:S000004090]	2.398	1.26212	7.34436e-137	1.90425e-135	yes	up	96.24	231.43	96.24	231.43
YOR105W		Protein of unknown function; expressed at both mRNA and protein levels [Source:SGD;Acc:S000005631]	2.391	1.25776	0.00199253	0.00375343	yes	up	19.8	48.13	19.8	48.13
YAL056C-A	YAL056C-A	Dubious open reading frame; unlikely to encode a functional protein, based on available experimental and comparative sequence data [Source:SGD;Acc:S000002139]	2.38	1.25078	0.00202838	0.00381765	yes	up	15.37	37.11	15.37	37.11
YKL161C	KDX1	Protein kinase; implicated in Slt2p mitogen-activated (MAP) kinase signaling pathway; interacts with numerous components in the mating pheromone and CWI MAPK pathways; associates with Rlm1p; KDX1 has a paralog, SLT2, that arose from the whole genome duplication [Source:SGD;Acc:S000001644]	2.378	1.24976	6.45264e-94	1.21235e-92	yes	up	49.94	119	49.94	119
YJL202C		Dubious open reading frame; unlikely to encode a functional protein, based on available experimental and comparative sequence data; overlaps 3' end of essential PRP21 gene encoding a subunit of the SF3a splicing factor complex [Source:SGD;Acc:S000003738]	2.374	1.24723	0.00246428	0.0045848	yes	up	15.37	37.01	15.37	37.01
YER148W-A		Dubious open reading frame; unlikely to encode a functional protein, based on available experimental and comparative sequence data; almost completely overlaps ORF PEA2/YER149C [Source:SGD;Acc:S000028760]	2.36	1.23905	1.84047e-06	4.87933e-06	yes	up	9.77	23.22	9.77	23.22
YDR271C		Dubious open reading frame; unlikely to encode a functional protein, based on available experimental and comparative sequence data; partially overlaps the verified ORF CCC2/YDR270W [Source:SGD;Acc:S000002679]	2.355	1.23547	0.00484905	0.00864217	yes	up	10.81	25.79	10.81	25.79
YJL116C		Protein involved in mitochondrion organization; functions with Nca2p to regulate mitochondrial expression of subunits 6 (Atp6p) and 8 (Atp8p) of the Fo-F1 ATP synthase; SWAT-GFP, seamless-GFP and mCherry fusion proteins localize to the vacuole; member of the SUN family; expression induced in cells treated with the mycotoxin patulin; NCA3 has a paralog, UTH1, that arose from the whole genome dupli…	2.35	1.23276	0	0	yes	up	821.23	1935.34	821.23	1935.34
YLR044C		Major of three pyruvate decarboxylase isozymes; key enzyme in alcoholic fermentation; decarboxylates pyruvate to acetaldehyde; involved in amino acid catabolism; subject to glucose-, ethanol-, and autoregulation; activated by phosphorylation in response to glucose levels; N-terminally propionylated in vivo [Source:SGD;Acc:S000004034]	2.346	1.23014	0	0	yes	up	1345.99	3162.31	1345.99	3162.31
YPL142C		Dubious open reading frame; unlikely to encode a functional protein, based on available experimental and comparative sequence data; completely overlaps the verified ORF RPL33A/YPL143W, a component of the large (60S) ribosomal subunit [Source:SGD;Acc:S000006063]	2.333	1.22193	0.0228637	0.0363063	yes	up	12.86	30.5	12.86	30.5
YPR128C		Peroxisomal adenine nucleotide transporter; involved in beta-oxidation of medium-chain fatty acid; required for peroxisome proliferation [Source:SGD;Acc:S000006332]	2.327	1.21859	2.17242e-65	3.19311e-64	yes	up	53.37	124.56	53.37	124.56
YOR226C	ISU2	Mitochondrial protein required for iron-sulfur protein synthesis; performs scaffolding function during Fe/S cluster assembly; involved in Fe-S cluster assembly for both mitochondrial and cytosolic proteins; protein abundance increases under DNA replication stress; ISU2 has a paralog, ISU1, that arose from the whole genome duplication; isu1 isu2 double mutant is inviable; human homolog ISCU implic…	2.292	1.19681	3.07211e-12	1.25242e-11	yes	up	36.23	83.8	36.23	83.8
YDL083C	RPS16B	Protein component of the small (40S) ribosomal subunit; homologous to mammalian ribosomal protein S16 and bacterial S9; RPS16B has a paralog, RPS16A, that arose from the whole genome duplication [Source:SGD;Acc:S000002241]	2.281	1.18977	1.75926e-108	3.80118e-107	yes	up	464.61	1070.84	464.61	1070.84
YLL058W		Putative protein of unknown function with similarity to Str2p; Str2p is a cystathionine gamma-synthase important in sulfur metabolism; YLL058W is not an essential gene [Source:SGD;Acc:S000003981]	2.281	1.18998	7.70159e-73	1.21169e-71	yes	up	30.45	69.57	30.45	69.57
YGR182C		Dubious open reading frame; unlikely to encode a functional protein, based on available experimental and comparative sequence data; partially overlaps the verified ORF TIM13/YGR181W [Source:SGD;Acc:S000003414]	2.279	1.18824	0.010948	0.018442	yes	up	11.48	26.54	11.48	26.54
YLR006C		Cytoplasmic phosphorelay intermediate osmosensor and regulator; part of a two-component signal transducer that mediates osmosensing via a phosphorelay mechanism; required for mitophagy; dephosphorylated form is degraded by the ubiquitin-proteasome system; potential Cdc28p substrate [Source:SGD;Acc:S000003996]	2.272	1.18421	2.42162e-51	2.91765e-50	yes	up	16.69	37.97	16.69	37.97
YDR253C		Zinc-finger DNA-binding transcription factor; involved in transcriptional regulation of the methionine biosynthetic genes; targets strong transcriptional activator Met4p to promoters of sulfur metabolic genes; feedforward loop exists in the regulation of genes controlled by Met4p and Met32p; lack of such a loop for MET31 may account for the differential actions of Met32p and Met31p; MET32 has a p…	2.267	1.18086	4.62954e-09	1.52406e-08	yes	up	16.75	38.22	16.75	38.22
YMR170C		Cytoplasmic aldehyde dehydrogenase; involved in ethanol oxidation and beta-alanine biosynthesis; uses NAD+ as the preferred coenzyme; expression is stress induced and glucose repressed; very similar to Ald3p [Source:SGD;Acc:S000004780]	2.259	1.17584	4.05688e-227	1.56528e-225	yes	up	116.38	263.37	116.38	263.37
YLL012W		Steryl ester hydrolase; one of three gene products (Yeh1p, Yeh2p, Tgl1p) responsible for steryl ester hydrolase activity and involved in sterol homeostasis; localized to lipid particle membranes; YEH1 has a paralog, YEH2, that arose from the whole genome duplication [Source:SGD;Acc:S000003935]	2.252	1.17111	3.62134e-40	3.62246e-39	yes	up	17.16	38.71	17.16	38.71
YER124C		Daughter cell-specific protein; may regulate cross-talk between the mating and filamentation pathways; deletion affects cell separation after division and sensitivity to alpha-factor and drugs affecting the cell wall; relocalizes from bud neck to cytoplasm upon DNA replication stress [Source:SGD;Acc:S000000926]	2.237	1.16127	1.28796e-166	3.91951e-165	yes	up	106.79	286.65	106.79	286.65
YJL136C	RPS21B	Protein component of the small (40S) ribosomal subunit; homologous to mammalian ribosomal protein S21, no bacterial homolog; RPS21B has a paralog, RPS21A, that arose from the whole genome duplication [Source:SGD;Acc:S000003672]	2.237	1.16164	2.79293e-59	3.77162e-58	yes	up	1705.58	3899.25	1705.58	3899.25
YOL127W	RPL25	Ribosomal 60S subunit protein L25; primary rRNA-binding ribosomal protein component of large ribosomal subunit; binds to 25S rRNA via a conserved C-terminal motif; homologous to mammalian ribosomal protein L23A and bacterial L23 [Source:SGD;Acc:S000005487]	2.237	1.16177	2.19187e-270	9.53539e-269	yes	up	1264.48	2858.74	1264.48	2858.74
YHR010W	RPL27A	Ribosomal 60S subunit protein L27A; homologous to mammalian ribosomal protein L27, no bacterial homolog; RPL27A has a paralog, RPL27B, that arose from the whole genome duplication [Source:SGD;Acc:S000001052]	2.234	1.15971	1.10032e-123	2.64159e-122	yes	up	635.98	1415.14	635.98	1415.14
YBR068C		High-affinity leucine permease; functions as a branched-chain amino acid permease involved in uptake of leucine, isoleucine and valine; contains 12 predicted transmembrane domains; BAP2 has a paralog, BAP3, that arose from the whole genome duplication [Source:SGD;Acc:S000000272]	2.231	1.15786	0	0	yes	up	372.85	833.07	372.85	833.07
YJL189W	RPL39	Ribosomal 60S subunit protein L39; required for ribosome biogenesis; loss of both Rpl31p and Rpl39p confers lethality; also exhibits genetic interactions with SIS1 and PAB1; homologous to mammalian ribosomal protein L39, no bacterial homolog [Source:SGD;Acc:S000003725]	2.23	1.15718	1.49014e-08	4.69343e-08	yes	up	3577.23	8220.8	3577.23	8220.8
YGR055W		High affinity methionine permease; integral membrane protein with 13 putative membrane-spanning regions; also involved in cysteine uptake [Source:SGD;Acc:S000003287]	2.23	1.15722	1.37741e-71	2.1411e-70	yes	up	32.06	71.6	32.06	71.6
YER130C		Transcription factor that binds IME1 Upstream Activation Signal (UAS)ru; COM2 transcription is regulated by Haa1p, Sok2p and Zap1p transcriptional activators; may bind the IME1 promoter under all growth conditions to negatively regulate its transcription in the absence of a positive regulator that binds more effectively; repressor activity may depend on phosphorylation by PKA; C. albicans homolog…	2.222	1.15172	2.39694e-79	3.99408e-78	yes	up	49.72	110.68	49.72	110.68
YAR015W		N-succinyl-5-aminoimidazole-4-carboxamide ribotide synthetase; required for 'de novo' purine nucleotide biosynthesis; red pigment accumulates in mutant cells deprived of adenine; protein abundance increases in response to DNA replication stress [Source:SGD;Acc:S000000070]	2.215	1.14733	5.81892e-102	1.17137e-100	yes	up	107.54	238.95	107.54	238.95
YGR175C		Squalene epoxidase; catalyzes the epoxidation of squalene to 2,3-oxidosqualene; plays an essential role in the ergosterol-biosynthesis pathway and is the specific target of the antifungal drug terbinafine; human SQLE functionally complements the lethality of the erg1 null mutation [Source:SGD;Acc:S000003407]	2.206	1.1417	0	0	yes	up	409.32	904.67	409.32	904.67
Q0065	AI4	Endonuclease I-SceII; encoded by a mobile group I intron within the mitochondrial COX1 gene; intron is normally spliced by the BI4p maturase but AI4p can mutate to acquire the same maturase activity [Source:SGD;Acc:S000007264]	2.193	1.1328	0.00590616	0.0104145	yes	up	0.83	1.82	0.83	1.82
YER016W	BIM1	Microtubule plus end-tracking protein; together with Kar9p makes up the cortical microtubule capture site and delays the exit from mitosis when the spindle is oriented abnormally; homolog of human end binding protein 1 (EB1) [Source:SGD;Acc:S000000818]	2.187	1.12902	1.98036e-16	9.98188e-16	yes	up	13.9	30.49	13.9	30.49
YNL111C		Cytochrome b5; involved in the sterol and lipid biosynthesis pathways; acts as an electron donor to support sterol C5-6 desaturation [Source:SGD;Acc:S000005055]	2.18	1.12414	1.79853e-09	6.0814e-09	yes	up	67.19	148.47	67.19	148.47
YGL030W	RPL30	Ribosomal 60S subunit protein L30; involved in pre-rRNA processing in the nucleolus; autoregulates splicing of its transcript; homologous to mammalian ribosomal protein L30, no bacterial homolog [Source:SGD;Acc:S000002998]	2.179	1.12343	1.84534e-43	1.99027e-42	yes	up	580.53	1286.84	580.53	1286.84
YEL017C-A		Proteolipid associated with plasma membrane H(+)-ATPase (Pma1p); regulates plasma membrane H(+)-ATPase activity; protein abundance increases in response to DNA replication stress; PMP2 has a paralog, PMP1, that arose from the whole genome duplication [Source:SGD;Acc:S000002103]	2.176	1.12171	2.15974e-23	1.4256e-22	yes	up	182.85	403.38	182.85	403.38
YBR131W	CCZ1	Subunit of a heterodimeric guanine nucleotide exchange factor (GEF); subunit of the Mon1-Ccz1 GEF complex, which stimulates nucleotide exchange and activation of Ypt7p, a Rab family GTPase involved in membrane tethering and fusion events at the late endosome and vacuole; GEF activity is stimulated by membrane association and anionic phospholipids; involved in localizing Ypt7p to the vacuolar memb…	2.165	1.11462	1.09546e-25	7.71825e-25	yes	up	9.45	20.48	9.45	20.48
YDR064W	RPS13	Protein component of the small (40S) ribosomal subunit; homologous to mammalian ribosomal protein S13 and bacterial S15 [Source:SGD;Acc:S000002471]	2.158	1.10975	7.55202e-157	2.19517e-155	yes	up	690.4	1504.19	690.4	1504.19
YKL162C		Putative protein of unknown function; green fluorescent protein (GFP)-fusion protein localizes to the mitochondrion [Source:SGD;Acc:S000001645]	2.157	1.10935	0	0	yes	up	142.22	307.03	142.22	307.03
YDR077W		Major stress-induced structural GPI-cell wall glycoprotein; associates with translating ribosomes, possible role in mitochondrial genome maintenance; ORF contains two distinct variable minisatellites; SED1 has a paralog, SPI1, that arose from the whole genome duplication [Source:SGD;Acc:S000002484]	2.147	1.10234	0	0	yes	up	10925.1	23363.4	10925.1	23363.4
YDR098C-A		Retrotransposon TYA Gag gene co-transcribed with TYB Pol; translated as TYA or TYA-TYB polyprotein; Gag is a nucleocapsid protein that is the structural constituent of virus-like particles (VLPs); similar to retroviral Gag [Source:SGD;Acc:S000007390]	2.146	1.10192	6.19023e-05	0.000140839	yes	up	2.51	5.41	2.51	5.41
YHR021C	RPS27B	Protein component of the small (40S) ribosomal subunit; homologous to mammalian ribosomal protein S27, no bacterial homolog; RPS27B has a paralog, RPS27A, that arose from the whole genome duplication [Source:SGD;Acc:S000001063]	2.145	1.1009	7.03397e-35	6.27155e-34	yes	up	1503.38	3295.9	1503.38	3295.9
YOL064C	MET22	Bisphosphate-3'-nucleotidase; involved in salt tolerance and methionine biogenesis; dephosphorylates 3'-phosphoadenosine-5'-phosphate and 3'-phosphoadenosine-5'-phosphosulfate, intermediates of the sulfate assimilation pathway; human homolog BPNT1 complements yeast null mutant [Source:SGD;Acc:S000005425]	2.138	1.09633	3.38275e-53	4.17657e-52	yes	up	49.37	105.83	49.37	105.83
YMR173W-A		Dubious open reading frame; unlikely to encode a functional protein, based on available experimental and comparative sequence data; overlaps the verified gene DDR48/YML173W [Source:SGD;Acc:S000004785]	2.137	1.0955	2.24634e-204	8.04462e-203	yes	up	170.83	365.85	170.83	365.85
YLR120C	YPS1	Aspartic protease; hyperglycosylated member of the yapsin family of proteases, attached to the plasma membrane via a glycosylphosphatidylinositol (GPI) anchor; involved in nutrient limitation-induced cleavage of the extracellular inhibitory domain of signaling mucin Msb2p, resulting in activation of the filamentous growth MAPK pathway; involved with other yapsins in the cell wall integrity respon…	2.132	1.0922	5.78251e-236	2.2855e-234	yes	up	125	266.9	125	266.9
YCR018C		Protein involved in the processing of pre-rRNA to mature rRNA; contains a C2/C2 zinc finger motif; srd1 mutation suppresses defects caused by the rrp1-1 mutation [Source:SGD;Acc:S000000611]	2.13	1.09091	3.4495e-08	1.0557e-07	yes	up	13.58	29.08	13.58	29.08
YOL079W		Dubious open reading frame; unlikely to encode a functional protein, based on available experimental and comparative sequence data [Source:SGD;Acc:S000005439]	2.122	1.08532	0.0244945	0.0387158	yes	up	7.53	16.18	7.53	16.18
YML024W	RPS17A	Ribosomal protein 51 (rp51) of the small (40s) subunit; homologous to mammalian ribosomal protein S17, no bacterial homolog; RPS17A has a paralog, RPS17B, that arose from the whole genome duplication [Source:SGD;Acc:S000004486]	2.119	1.08331	1.26299e-96	2.4221e-95	yes	up	595.66	1276.31	595.66	1276.31
YDL218W		Putative protein of unknown function; YDL218W transcription is regulated by Azf1p and induced by starvation and aerobic conditions; expression also induced in cells treated with the mycotoxin patulin [Source:SGD;Acc:S000002377]	2.116	1.08133	6.03506e-60	8.20111e-59	yes	up	68.26	144.87	68.26	144.87
YAL053W	FLC2	Putative calcium channel involved in calcium release under hypotonic stress; required for uptake of FAD into endoplasmic reticulum; involved in cell wall maintenance; FLC2 has a paralog, YOR365C, that arose from the whole genome duplication [Source:SGD;Acc:S000000049]	2.115	1.08085	0	0	yes	up	148.12	313.65	148.12	313.65
YNL057W		Dubious open reading frame; unlikely to encode a functional protein, based on available experimental and comparative sequence data [Source:SGD;Acc:S000005002]	2.111	1.07782	0.00280237	0.0051649	yes	up	25.01	53.65	25.01	53.65
YNR073C		Mannitol dehydrogenase; MAN2 has a paralog, DSF1, that arose from a segmental duplication [Source:SGD;Acc:S000005356]	2.092	1.06476	1.02858e-10	3.79036e-10	yes	up	6.01	12.6	6.01	12.6
YHR210C		Putative aldose 1-epimerase superfamily protein; non-essential gene; highly expressed under anaeorbic conditions [Source:SGD;Acc:S000001253]	2.083	1.05861	0.000506294	0.00103462	yes	up	2.93	6.13	2.93	6.13
YER037W		Lysophosphatidic acid (LPA) phosphatase, nucleotidase; principle and physiological nucleotidase working on GMP, UMP and CMP; involved in LPA hydrolysis in response to phosphate starvation and ribose salvage pathway; phosphatase activity is soluble and Mg2+ dependent; expression is induced by low phosphate levels and by inactivation of Pho85p; repressed by Gcn4p under normal conditions; PHM8 has a…	2.081	1.05719	2.37752e-93	4.42847e-92	yes	up	111.4	232.48	111.4	232.48
YKL178C	STE3	Receptor for a factor pheromone; couples to MAP kinase cascade to mediate pheromone response; transcribed in alpha cells and required for mating by alpha cells, ligand bound receptors endocytosed and recycled to the plasma membrane; GPCR [Source:SGD;Acc:S000001661]	2.08	1.05645	2.56731e-81	4.35637e-80	yes	up	58.08	121.02	58.08	121.02
YGL214W		Dubious open reading frame; unlikely to encode a functional protein, based on available experimental and comparative sequence data; deletion mutation phenotype is likely due to the overlapping verified ORF SKI8/YGL213C [Source:SGD;Acc:S000003182]	2.072	1.05095	0.029729	0.0462451	yes	up	4.44	9.28	4.44	9.28
YDR399W	HPT1	Dimeric hypoxanthine-guanine phosphoribosyltransferase; catalyzes the transfer of the phosphoribosyl portion of 5-phosphoribosyl-alpha-1-pyrophosphate to a purine base (either guanine or hypoxanthine) to form pyrophosphate and a purine nucleotide (either guanosine monophosphate or inosine monophosphate); mutations in the human homolog HPRT1 can cause Lesch-Nyhan syndrome and Kelley-Seegmiller syn…	2.064	1.04536	3.84651e-39	3.77202e-38	yes	up	84.58	175.47	84.58	175.47
YML026C	RPS18B	Protein component of the small (40S) ribosomal subunit; homologous to mammalian ribosomal protein S18 and bacterial S13; RPS18B has a paralog, RPS18A, that arose from the whole genome duplication; protein abundance increases in response to DNA replication stress [Source:SGD;Acc:S000004488]	2.059	1.0416	3.49816e-95	6.64958e-94	yes	up	527.82	1097.45	527.82	1097.45
YGL123W	RPS2	Protein component of the small (40S) subunit; essential for control of translational accuracy; phosphorylation by C-terminal domain kinase I (CTDK-I) enhances translational accuracy; methylated on one or more arginine residues by Hmt1p; homologous to mammalian ribosomal protein S2 and bacterial S5 [Source:SGD;Acc:S000003091]	2.056	1.04014	2.65778e-279	1.17998e-277	yes	up	502.31	1037.23	502.31	1037.23
YGL193C		Haploid-specific gene repressed by a1-alpha2; turned off in sir3 null strains, absence enhances the sensitivity of rad52-327 cells to campothecin almost 100-fold [Source:SGD;Acc:S000003161]	2.053	1.03739	0.000337589	0.000709319	yes	up	50.98	106.51	50.98	106.51
YBL048W		Putative protein of unknown function; conserved across S. cerevisiae strains; identified in a screen for mutants with increased levels of rDNA transcription [Source:SGD;Acc:S000000144]	2.05	1.03552	0.0165898	0.0269782	yes	up	22.86	47.71	22.86	47.71
YER117W	RPL23B	Ribosomal 60S subunit protein L23B; homologous to mammalian ribosomal protein L23 and bacterial L14; RPL23B has a paralog, RPL23A, that arose from the whole genome duplication [Source:SGD;Acc:S000000919]	2.044	1.03105	7.91372e-102	1.58813e-100	yes	up	691.53	1428.82	691.53	1428.82
YKR080W		NAD-dependent 5,10-methylenetetrahydrafolate dehydrogenase; plays a catalytic role in oxidation of cytoplasmic one-carbon units; expression is regulated by Bas1p and Bas2p, repressed by adenine, and may be induced by inositol and choline [Source:SGD;Acc:S000001788]	2.043	1.03066	9.52791e-48	1.09503e-46	yes	up	59.61	122.14	59.61	122.14
YMR119W-A		Dubious open reading frame; unlikely to encode a functional protein, based on available experimental and comparative sequence data; overlaps 3' end of ORF ASI1/YMR119W [Source:SGD;Acc:S000004726]	2.039	1.02777	0.000167311	0.000362469	yes	up	29.19	60.29	29.19	60.29
YKR053C	YSR3	Dihydrosphingosine 1-phosphate phosphatase; membrane protein involved in sphingolipid metabolism; YSR3 has a paralog, LCB3, that arose from the whole genome duplication [Source:SGD;Acc:S000001761]	2.034	1.02438	3.1006e-38	2.99078e-37	yes	up	34.8	70.94	34.8	70.94
YPR158C-C		Retrotransposon TYA Gag gene co-transcribed with TYB Pol; translated as TYA or TYA-TYB polyprotein; Gag is a nucleocapsid protein that is the structural constituent of virus-like particles (VLPs); similar to retroviral Gag [Source:SGD;Acc:S000007361]	2.03	1.02154	0.00210456	0.00394498	yes	up	1.77	3.61	1.77	3.61
YLR029C	RPL15A	Ribosomal 60S subunit protein L15A; binds to 5.8 S rRNA; homologous to mammalian ribosomal protein L15, no bacterial homolog; RPL15A has a paralog, RPL15B, that arose from the whole genome duplication [Source:SGD;Acc:S000004019]	2.026	1.01854	7.43123e-207	2.69102e-205	yes	up	573.45	1168.59	573.45	1168.59
YNR059W		Putative alpha-1,3-mannosyltransferase; not required for protein O-glycosylation; SWAT-GFP and mCherry fusion proteins localize to the endoplasmic reticulum and vacuole respectively [Source:SGD;Acc:S000005342]	2.023	1.01643	3.25824e-62	4.56154e-61	yes	up	37.3	75.56	37.3	75.56
YIL023C		Zinc transporter; localizes to the ER; null mutant is sensitive to calcofluor white, leads to zinc accumulation in cytosol; ortholog of the mouse KE4 and member of the ZIP (ZRT, IRT-like Protein) family [Source:SGD;Acc:S000001285]	2.021	1.01539	2.37929e-80	4.00586e-79	yes	up	94.5	191.54	94.5	191.54
YOR092W	ECM3	Non-essential protein of unknown function; involved in signal transduction and the genotoxic response; induced rapidly in response to treatment with 8-methoxypsoralen and UVA irradiation; relocalizes from ER to cytoplasm upon DNA replication stress; ECM3 has a paralog, YNL095C, that arose from the whole genome duplication [Source:SGD;Acc:S000005618]	2.02	1.01406	4.16196e-36	3.7997e-35	yes	up	19.94	40.33	19.94	40.33
YGR027C	RPS25A	Protein component of the small (40S) ribosomal subunit; homologous to mammalian ribosomal protein S25, no bacterial homolog; RPS25A has a paralog, RPS25B, that arose from the whole genome duplication [Source:SGD;Acc:S000003259]	2.018	1.01278	8.99635e-34	7.82743e-33	yes	up	510.41	1047	510.41	1047
YDR365C		Nucleolar protein involved in pre-rRNA processing; depletion causes severely decreased 18S rRNA levels [Source:SGD;Acc:S000002773]	2.015	1.01094	7.66547e-109	1.66179e-107	yes	up	60.9	122.89	60.9	122.89
YGR208W		Phosphoserine phosphatase of the phosphoglycerate pathway; involved in serine and glycine biosynthesis, expression is regulated by the available nitrogen source [Source:SGD;Acc:S000003440]	2.011	1.00826	1.4974e-13	6.59834e-13	yes	up	17.11	34.51	17.11	34.51
YOL086C	ADH1	Alcohol dehydrogenase; fermentative isozyme active as homo- or heterotetramers; required for the reduction of acetaldehyde to ethanol, the last step in the glycolytic pathway; ADH1 has a paralog, ADH5, that arose from the whole genome duplication [Source:SGD;Acc:S000005446]	2.006	1.00441	0	0	yes	up	2174.02	4372.84	2174.02	4372.84
YLL017W	YLL017W	Non-essential Ras guanine nucleotide exchange factor (GEF); localized to the membrane; expressed in poor nutrient conditions and on nonfermentable carbon sources; contains a stop codon in S288C, full-length gene includes YLL016W; SDC25 has a paralog, CDC25, that arose from the whole genome duplication [Source:SGD;Acc:S000003940]	0.5	-1.00113	2.35741e-05	5.63241e-05	yes	down	154.33	78.5	154.33	78.5
YCR060W		Component of conserved R2TP complex (Rvb1-Rvb2-Tah1-Pih1); R2TP complex interacts with Hsp90 (Hsp82p and Hsc82p) to mediate assembly of large protein complexes such as box C/D snoRNPs and RNA polymerase II; contains a single TPR domain with at least two TPR motifs; plays a role in determining prion variants [Source:SGD;Acc:S000000656]	0.5	-1.00074	2.39253e-17	1.25068e-16	yes	down	463.32	235.2	463.32	235.2
YOR284W		Cytoplasmic protein of unknown function; computational analysis of large-scale protein-protein interaction data suggests a possible role in actin patch assembly [Source:SGD;Acc:S000005810]	0.499	-1.0015	1.56023e-18	8.64391e-18	yes	down	71.6	35.92	71.6	35.92
YJR010C-A		Subunit of the signal peptidase complex (SPC); SPC cleaves the signal sequence from proteins targeted to the endoplasmic reticulum (ER); homolog of the SPC12 subunit of mammalian signal peptidase complex; protein abundance increases in response to DNA replication stress [Source:SGD;Acc:S000003770]	0.498	-1.00613	0.00352941	0.0064155	yes	down	108.03	54.89	108.03	54.89
YGL029W		Protein involved in nucleolar integrity and processing of pre-rRNA; has a role in processing rRNA for the 60S ribosome subunit; transcript is induced in response to cytotoxic stress but not genotoxic stress; relocalizes from nucleus to nucleolus upon DNA replication stress [Source:SGD;Acc:S000002997]	0.498	-1.00509	8.64598e-08	2.55672e-07	yes	down	139.24	70.33	139.24	70.33
YDR301W	CFT1	RNA-binding subunit of the mRNA cleavage and polyadenylation factor; involved in poly(A) site recognition and required for both pre-mRNA cleavage and polyadenylation, 51% sequence similarity with mammalian AAUAA-binding subunit of CPSF [Source:SGD;Acc:S000002709]	0.498	-1.00445	1.40031e-71	2.17149e-70	yes	down	34.02	16.97	34.02	16.97
YMR211W		Essential protein involved in mtDNA inheritance; may also function in the partitioning of the mitochondrial organelle or in the segregation of chromosomes, exhibits regions similar to members of a GTPase family [Source:SGD;Acc:S000004824]	0.497	-1.00965	2.53613e-41	2.62607e-40	yes	down	63.82	31.75	63.82	31.75
YIL099W		Intracellular sporulation-specific glucoamylase; involved in glycogen degradation; induced during starvation of a/a diploids late in sporulation, but dispensable for sporulation [Source:SGD;Acc:S000001361]	0.496	-1.01199	8.32937e-36	7.57236e-35	yes	down	45.74	22.71	45.74	22.71
YKR041W		Protein of unknown function; localizes to the mitotic spindle; overexpression of YKR041W affects endocytic protein trafficking [Source:SGD;Acc:S000001749]	0.495	-1.01581	8.63034e-05	0.000192903	yes	down	13.33	6.62	13.33	6.62
YLR129W	DIP2	Nucleolar protein; specifically associated with the U3 snoRNA, part of the large ribonucleoprotein complex known as the small subunit (SSU) processome, required for 18S rRNA biogenesis, part of the active pre-rRNA processing complex [Source:SGD;Acc:S000004119]	0.494	-1.0168	7.27537e-56	9.31995e-55	yes	down	38.49	19.04	38.49	19.04
YNR034W-A		Protein of unknown function; expression is regulated by Msn2p/Msn4p; YNR034W-A has a paralog, YCR075W-A, that arose from the whole genome duplication [Source:SGD;Acc:S000007525]	0.494	-1.01672	5.24463e-48	6.03831e-47	yes	down	2198.09	1107.61	2198.09	1107.61
YOR139C		Dubious open reading frame; unlikely to encode a functional protein, based on available experimental and comparative sequence data; partially overlaps the verified ORF SFL1/YOR140W [Source:SGD;Acc:S000005665]	0.493	-1.02052	0.00293436	0.00539284	yes	down	32.39	16.16	32.39	16.16
YOR114W		Putative protein of unknown function; null mutant is viable [Source:SGD;Acc:S000005640]	0.493	-1.0204	3.24663e-19	1.8444e-18	yes	down	53.43	26.43	53.43	26.43
YLL067W-A		Dubious open reading frame; unlikely to encode a functional protein, based on available experimental and comparative sequence data; completely overlaps YLL067C [Source:SGD;Acc:S000028673]	0.493	-1.01959	0.0134393	0.0222569	yes	down	12.7	6.32	12.7	6.32
YGL229C		Protein required for function of the Sit4p protein phosphatase; member of a family of similar proteins that form complexes with Sit4p, including Sap155p, Sap185p, and Sap190p; SAP4 has a paralog, SAP155, that arose from the whole genome duplication [Source:SGD;Acc:S000003198]	0.492	-1.02364	1.81512e-14	8.43413e-14	yes	down	10.58	5.21	10.58	5.21
YER026C	CHO1	Phosphatidylserine synthase; functions in phospholipid biosynthesis; catalyzes the reaction CDP-diaclyglycerol + L-serine = CMP + L-1-phosphatidylserine, transcriptionally repressed by myo-inositol and choline [Source:SGD;Acc:S000000828]	0.492	-1.02337	5.98955e-153	1.69538e-151	yes	down	506.06	249.87	506.06	249.87
YDR538W	PAD1	Phenylacrylic acid decarboxylase; confers resistance to cinnamic acid, decarboxylates aromatic carboxylic acids to the corresponding vinyl derivatives; also has mRNA binding activity; homolog of E. coli UbiX; co-overproduction of Pad1p and Fdc1p greatly increases cinnamic acid decarboxylase activity [Source:SGD;Acc:S000002946]	0.492	-1.02251	1.29388e-16	6.57796e-16	yes	down	61.8	30.56	61.8	30.56
YCL041C		Dubious open reading frame; unlikely to encode a functional protein, based on available experimental and comparative sequence data; partially overlaps both the verified gene PDI1/YCL043C and the uncharacterized gene YCL042W [Source:SGD;Acc:S000000546]	0.49	-1.0283	0.00774069	0.0133765	yes	down	13.7	6.77	13.7	6.77
YNL257C		Putative sterol transfer protein; has a probable role in retrograde transport of sterols from the plasma membrane to the ER; co-localizes to puncta in the cortical ER with Ysp2p; contains GRAM, StART-like (VASt) and two PH-like domains; one of 6 StART-like domain-containing proteins in yeast that may be involved in sterol transfer between intracellular membranes; conserved across eukaryotes; prev…	0.49	-1.02821	1.02847e-132	2.57395e-131	yes	down	68.42	33.57	68.42	33.57
YJR148W	BAT2	Cytosolic branched-chain amino acid (BCAA) aminotransferase; preferentially involved in BCAA catabolism; homolog of murine ECA39; highly expressed during stationary phase and repressed during logarithmic phase; BAT2 has a paralog, BAT1, that arose from the whole genome duplication [Source:SGD;Acc:S000003909]	0.49	-1.02791	0	0	yes	down	708.8	348.44	708.8	348.44
YLR458W		Dubious open reading frame; unlikely to encode a functional protein, based on available experimental and comparative sequence data; overlaps 5' end of essential NBP1/YLR457C gene required for mitosis [Source:SGD;Acc:S000004450]	0.489	-1.03292	1.23264e-05	3.02308e-05	yes	down	75.64	37.43	75.64	37.43
YMR239C		Nuclear dsRNA-specific ribonuclease (RNase III); involved in rDNA transcription, rRNA processing and U2 snRNA 3' end formation by cleavage of a stem-loop structure at the 3' end of U2 snRNA; involved in polyadenylation-independent transcription termination; involved in the cell wall stress response, regulating the degradation of cell wall integrity and morphogenesis checkpoint genes [Source:SGD;A…	0.489	-1.03137	5.43767e-28	4.15159e-27	yes	down	41.33	20.26	41.33	20.26
YCL064C		Catabolic L-serine (L-threonine) deaminase; catalyzes the degradation of both L-serine and L-threonine; required to use serine or threonine as the sole nitrogen source, transcriptionally induced by serine and threonine [Source:SGD;Acc:S000000569]	0.489	-1.03088	5.65889e-102	1.14271e-100	yes	down	224.99	110.39	224.99	110.39
YML090W		Dubious open reading frame; unlikely to encode a functional protein, based on available experimental and comparative sequence data; partially overlaps the dubious ORF YML089C; exhibits growth defect on a non-fermentable (respiratory) carbon source [Source:SGD;Acc:S000004555]	0.488	-1.03415	1.89451e-06	5.01437e-06	yes	down	85.31	42.17	85.31	42.17
YDR545C-A		Dubious open reading frame; unlikely to encode a functional protein, based on available experimental and comparative sequence data; completely overlaps the verified ORF YRF1-1/YDR545W [Source:SGD;Acc:S000028617]	0.487	-1.03925	2.44779e-05	5.83759e-05	yes	down	36.41	17.88	36.41	17.88
YBL113W-A		Dubious open reading frame; unlikely to encode a functional protein, based on available experimental and comparative sequence data; identified by gene-trapping, microarray-based expression analysis, and genome-wide homology searching [Source:SGD;Acc:S000028599]	0.487	-1.03803	0.00779437	0.0134549	yes	down	14.29	7.02	14.29	7.02
YNL300W		Glycosylphosphatidylinositol-dependent cell wall protein; expression is periodic and decreases in respone to ergosterol perturbation or upon entry into stationary phase; depletion increases resistance to lactic acid [Source:SGD;Acc:S000005244]	0.485	-1.0442	0.00352187	0.00640538	yes	down	71.39	35.26	71.39	35.26
YGR198W		Cargo-transport protein involved in endocytosis; interacts with phosphatidylinositol-4-kinase Stt4p; is required, along with Efr3p, for the assembly and recruitment of multiple copies of the kinase into phosphoinositide kinase (PIK) patches at the plasma membrane; positively regulates Stt4p; GFP-fusion protein localizes to the cytoplasm; YGR198W is an essential gene [Source:SGD;Acc:S000003430]	0.485	-1.04304	9.96236e-89	1.76921e-87	yes	down	69.77	33.89	69.77	33.89
YAR018C	KIN3	Nonessential serine/threonine protein kinase; possible role in DNA damage response; influences tolerance to high levels of ethanol [Source:SGD;Acc:S000000071]	0.484	-1.04726	1.1891e-11	4.646e-11	yes	down	17.05	8.27	17.05	8.27
YHR182C-A		Dubious open reading frame; unlikely to encode a functional protein, based on available experimental and comparative sequence data; almost completely overlaps ORF GND1/YHR183W [Source:SGD;Acc:S000028784]	0.483	-1.0499	5.51037e-18	2.97652e-17	yes	down	154.98	75.53	154.98	75.53
YIL161W		Putative protein of unknown function; green fluorescent protein (GFP)-fusion protein localizes to the cytoplasm; mRNA is enriched in Scp160p-associated mRNPs; YIL161W is a non-essential gene [Source:SGD;Acc:S000001423]	0.482	-1.05332	2.77442e-57	3.66269e-56	yes	down	229.96	111.32	229.96	111.32
YLR073C		Protein that inhibits Doa4p deubiquitinating activity; contributes to ubiquitin homeostasis by regulating the conversion of free ubiquitin chains to ubiquitin monomers by Doa4p; GFP-fusion protein localizes to endosomes [Source:SGD;Acc:S000004063]	0.482	-1.05253	0.000164546	0.000356599	yes	down	17.24	8.36	17.24	8.36
YJL019W	MPS3	Nuclear envelope protein; required for SPB insertion, SPB duplication, Kar5p localization near the SPB and nuclear fusion; interacts with Mps2p to tether half-bridge to core SPB; N-terminal acetylation by Eco1p regulates its role in nuclear organization; localizes to the SPB half bridge and telomeres during meiosis; required with Ndj1p and Csm4p for meiotic bouquet formation and telomere-led rapi…	0.481	-1.05683	4.87929e-89	8.71282e-88	yes	down	84.37	40.61	84.37	40.61
tI(AAU)E1		Isoleucine tRNA (tRNA-Ile), predicted by tRNAscan-SE analysis [Source:SGD;Acc:S000006602]	0.48	-1.0575	3.3102e-10	1.18154e-09	yes	down	49.02	23.7	49.02	23.7
YER070W	RNR1	Major isoform of large subunit of ribonucleotide-diphosphate reductase; the RNR complex catalyzes rate-limiting step in dNTP synthesis, regulated by DNA replication and DNA damage checkpoint pathways via localization of small subunits; relative distribution to the nucleus increases upon DNA replication stress; RNR1 has a paralog, RNR3, that arose from the whole genome duplication [Source:SGD;Acc:…	0.479	-1.06318	4.02144e-51	4.82722e-50	yes	down	34.91	16.72	34.91	16.72
YAL024C	LTE1	Protein similar to GDP/GTP exchange factors; without detectable GEF activity; required for asymmetric localization of Bfa1p at daughter-directed spindle pole bodies and for mitotic exit at low temperatures [Source:SGD;Acc:S000000022]	0.479	-1.06272	5.59444e-37	5.21773e-36	yes	down	14.73	7.05	14.73	7.05
YGR067C		Putative protein of unknown function; contains a zinc finger motif similar to that of Adr1p [Source:SGD;Acc:S000003299]	0.479	-1.06067	0	0	yes	down	405.59	194.65	405.59	194.65
YLR153C		Acetyl-coA synthetase isoform; along with Acs1p, acetyl-coA synthetase isoform is the nuclear source of acetyl-coA for histone acetylation; mutants affect global transcription; required for growth on glucose; expressed under anaerobic conditions [Source:SGD;Acc:S000004143]	0.478	-1.06569	0	0	yes	down	525.09	251.17	525.09	251.17
YPR035W		Glutamine synthetase (GS); synthesizes glutamine from glutamate and ammonia; with Glt1p, forms the secondary pathway for glutamate biosynthesis from ammonia; expression regulated by nitrogen source and by amino acid limitation; forms filaments of back-to-back stacks of cylindrical homo-decamers at low pH, leading to enzymatic inactivation and storage during states of advanced cellular starvation;…	0.476	-1.07175	0	0	yes	down	1618.18	771.71	1618.18	771.71
YKL101W	HSL1	Nim1p-related protein kinase; septin-binding kinase that localizes to the bud neck septin ring and regulates the morphogenesis checkpoint; phosphorylates Hsl7p and cooperates with Elm1p to recruit Hsl7p to the mother-bud neck, as a prerequisite for the subsequent recruitment, phosphorylation, and degradation of Swe1p; autophosphorylation enhances interactions with Hsl7p [Source:SGD;Acc:S000001584]	0.474	-1.07575	6.07736e-79	1.00493e-77	yes	down	56.55	30.92	56.55	30.92
YGR203W		Phosphatase with sequence similarity to Cdc25p; Arr2p and Mih1p; member of the single-domain rhodanese homology superfamily; green fluorescent protein (GFP)-fusion protein localizes to both the cytoplasm and the nucleus [Source:SGD;Acc:S000003435]	0.471	-1.08651	1.05114e-08	3.35971e-08	yes	down	74.75	35.55	74.75	35.55
YLL056C		Putative protein of unknown function; transcription is activated by paralogous transcription factors Yrm1p and Yrr1p and genes involved in pleiotropic drug resistance (PDR); expression is induced in cells treated with the mycotoxin patulin; SWAT-GFP and mCherry fusion proteins localize to the endoplasmic reticulum and vacuole respectively [Source:SGD;Acc:S000003979]	0.471	-1.08474	6.50422e-98	1.25852e-96	yes	down	260.23	123.09	260.23	123.09
YJR018W		Dubious open reading frame; unlikely to encode a functional protein, based on available experimental and comparative sequence data [Source:SGD;Acc:S000003779]	0.47	-1.08836	5.40529e-09	1.76955e-08	yes	down	145.19	69.21	145.19	69.21
YNL055C	POR1	Mitochondrial porin (voltage-dependent anion channel); outer membrane protein required for maintenance of mitochondrial osmotic stability and mitochondrial membrane permeability; couples the glutathione pools of the intermembrane space (IMS) and the cytosol; interacts with Om45 and Om14 in the outer membrane; phosphorylated; protein abundance increases in response to DNA replication stress [Sourc…	0.47	-1.08777	0	0	yes	down	3187.25	1504.82	3187.25	1504.82
YER015W	FAA2	Medium chain fatty acyl-CoA synthetase; activates imported fatty acids; accepts a wide range of fatty acid chain lengths with a preference for medium chains, C9:0-C13:0; localized to the peroxisome; comparative analysis suggests that a mitochondrially targeted form may result from translation starting at a non-canonical codon upstream of the annotated start codon [Source:SGD;Acc:S000000817]	0.469	-1.09374	0	0	yes	down	222.96	93.75	222.96	93.75
YNL046W		Putative protein of unknown function; expression depends on Swi5p; GFP-fusion protein localizes to the endoplasmic reticulum; deletion confers sensitivity to 4-(N-(S-glutathionylacetyl)amino) phenylarsenoxide (GSAO) [Source:SGD;Acc:S000004991]	0.469	-1.0909	2.72541e-21	1.67769e-20	yes	down	140.99	66.71	140.99	66.71
YPL241C		GTPase-activating protein (GAP) for Cin4p; tubulin folding factor C involved in beta-tubulin (Tub2p) folding; mutants display increased chromosome loss and benomyl sensitivity; human homolog RP2 complements yeast null mutant [Source:SGD;Acc:S000006162]	0.467	-1.09816	9.08728e-13	3.81501e-12	yes	down	34.73	16.29	34.73	16.29
YBR067C		Major cell wall mannoprotein with possible lipase activity; transcription is induced by heat- and cold-shock; member of the Srp1p/Tip1p family of serine-alanine-rich proteins [Source:SGD;Acc:S000000271]	0.467	-1.097	2.69134e-261	1.14021e-259	yes	down	1233.18	579.74	1233.18	579.74
YLR183C		Putative transcription factor, contains Forkhead Associated domain; binds chromatin; involved in expression homeostasis, buffering of mRNA synthesis rate against gene dosage changes during S phase; target of SBF transcription factor; expression is periodic and peaks in G1; involved in DNA replication checkpoint response; interacts with Rpd3 and Set3 histone deacetylase complexes; APCC(Cdh1) subst…	0.466	-1.10182	4.63962e-19	2.62655e-18	yes	down	23.42	10.93	23.42	10.93
YLR304C	ACO1	Aconitase; required for the tricarboxylic acid (TCA) cycle and also independently required for mitochondrial genome maintenance; component of the mitochondrial nucleoid; mutation leads to glutamate auxotrophy; human homolog ACO2 can complement yeast null mutant [Source:SGD;Acc:S000004295]	0.465	-1.10612	0	0	yes	down	1559.32	725.15	1559.32	725.15
YNL203C		Dubious open reading frame; unlikely to encode a functional protein, based on available experimental and comparative sequence data [Source:SGD;Acc:S000005147]	0.465	-1.10438	1.25946e-63	1.79819e-62	yes	down	309.41	144.76	309.41	144.76
YAR028W		Putative integral membrane protein; member of DUP240 gene family; GFP-fusion protein is induced in response to the DNA-damaging agent MMS [Source:SGD;Acc:S000000076]	0.465	-1.10395	1.14712e-14	5.38423e-14	yes	down	50.29	23.51	50.29	23.51
YBL069W		Lipid raft associated protein; interacts with the plasma membrane ATPase Pma1p and has a role in its targeting to the plasma membrane by influencing its incorporation into lipid rafts; sometimes classified in the medium-chain dehydrogenase/reductases (MDRs) superfamily; AST1 has a paralog, AST2, that arose from the whole genome duplication [Source:SGD;Acc:S000000165]	0.463	-1.10952	2.84535e-16	1.42642e-15	yes	down	23	10.68	23	10.68
YPR101W	SNT309	Member of the NineTeen Complex (NTC); this complex contains Prp19p and stabilizes U6 snRNA in catalytic forms of the spliceosome containing U2, U5, and U6 snRNAs; interacts physically and genetically with Prp19p [Source:SGD;Acc:S000006305]	0.461	-1.11844	5.66793e-52	6.88006e-51	yes	down	334.08	155.05	334.08	155.05
YJL218W		Putative acetyltransferase; similar to bacterial galactoside O-acetyltransferases; induced by oleate in an OAF1/PIP2-dependent manner; promoter contains an oleate response element consensus sequence; non-essential gene [Source:SGD;Acc:S000003754]	0.46	-1.12031	0.00248889	0.00462661	yes	down	10.45	4.84	10.45	4.84
YDL167C		Putative RNA binding protein of unknown function; localizes to stress granules induced by glucose deprivation; predicted to be involved in ribosome biogenesis [Source:SGD;Acc:S000002326]	0.459	-1.12367	1.03671e-31	8.63749e-31	yes	down	24.64	11.32	24.64	11.32
YLR197W	NOP56	Essential evolutionarily-conserved nucleolar protein; component of the box C/D snoRNP complexes that direct 2'-O-methylation of pre-rRNA during its maturation; overexpression causes spindle orientation defects [Source:SGD;Acc:S000004187]	0.459	-1.12317	4.91289e-121	1.15801e-119	yes	down	150.34	69.14	150.34	69.14
YLR152C		Putative protein of unknown function; YLR152C is not an essential gene [Source:SGD;Acc:S000004142]	0.456	-1.13448	0	0	yes	down	454.84	207.48	454.84	207.48
YLR074C		C2H2-type zinc finger protein required for ribosome assembly; shuttling factor which associates with pre-60S particles in the nucleus, accompanying them to the cytoplasm; cytoplasmic dissociation of Bud20p requires Drg1p; N-terminus harbors a nuclear localization signal (NLS) and a nuclear export signal (NES); cytoplasmic Bud20p is reimported by Kap123-dependent pathway; involved in bud-site sele…	0.454	-1.1403	5.75098e-30	4.62504e-29	yes	down	205.25	93.88	205.25	93.88
YPL058C		Plasma membrane ATP-binding cassette (ABC) transporter; weak-acid-inducible multidrug transporter required for weak organic acid resistance; induced by sorbate and benzoate and regulated by War1p; mutants exhibit sorbate hypersensitivity [Source:SGD;Acc:S000005979]	0.454	-1.14025	9.2301e-55	1.164e-53	yes	down	18.71	8.49	18.71	8.49
YJR008W		Protein of unknown function; inhibits haploid invasive growth when overexpressed; synthetically lethal with phospholipase C (PLC1); expression induced by mild heat-stress on a non-fermentable carbon source, upon entry into stationary phase and upon nitrogen deprivation; repressed by inosine and choline in an Opi1p-dependent manner; highly conserved from bacteria to human; Memo, the human homolog,…	0.452	-1.14705	0	0	yes	down	1592.73	721.17	1592.73	721.17
YLR068W		Essential protein required for maturation of 18S rRNA; required for survival upon exposure to K1 killer toxin [Source:SGD;Acc:S000004058]	0.451	-1.15	2.90357e-21	1.78397e-20	yes	down	177.11	80.57	177.11	80.57
YJR127C	RSF2	Zinc-finger protein; involved in transcriptional control of both nuclear and mitochondrial genes, many of which specify products required for glycerol-based growth, respiration, and other functions; RSF2 has a paralog, TDA9, that arose from the whole genome duplication; relocalizes from nucleus to cytoplasm upon DNA replication stress [Source:SGD;Acc:S000003888]	0.448	-1.15817	3.11625e-176	9.85342e-175	yes	down	66.34	29.74	66.34	29.74
YIL160C	POT1	3-ketoacyl-CoA thiolase with broad chain length specificity; cleaves 3-ketoacyl-CoA into acyl-CoA and acetyl-CoA during beta-oxidation of fatty acids [Source:SGD;Acc:S000001422]	0.448	-1.15709	0	0	yes	down	600.58	269.88	600.58	269.88
YAL064W-B		Fungal-specific protein of unknown function [Source:SGD;Acc:S000002141]	0.447	-1.16021	6.01629e-33	5.1516e-32	yes	down	40.99	18.45	40.99	18.45
YDL034W		Dubious open reading frame; unlikely to encode a functional protein, based on available experimental and comparative sequence data; partially overlaps with verified gene GPR1/YDL035C; YDL034W is not an essential gene [Source:SGD;Acc:S000002192]	0.445	-1.1675	0.0116869	0.019595	yes	down	28.97	13.09	28.97	13.09
YAR061W		Pseudogenic fragment with similarity to flocculins; YAR061W has a paralog, YHR212W-A, that arose from a segmental duplication [Source:SGD;Acc:S000000087]	0.445	-1.16728	3.88346e-13	1.66156e-12	yes	down	23.39	10.44	23.39	10.44
YPL255W		Protein required for the spindle pole body (SPB) duplication; localizes at the cytoplasmic side of the central plaque periphery of the SPB; forms a complex with a nuclear envelope protein Mps2p and SPB components Spc29p and Kar1p; required for mitotic functions of Cdc5p [Source:SGD;Acc:S000006176]	0.445	-1.1666	5.75389e-14	2.59005e-13	yes	down	20.65	9.22	20.65	9.22
YGR022C		Dubious open reading frame; unlikely to encode a functional protein, based on available experimental and comparative sequence data; overlaps almost completely with the verified ORF MTL1/YGR023W [Source:SGD;Acc:S000003254]	0.442	-1.17687	0.00137116	0.00264597	yes	down	54.42	24.46	54.42	24.46
YML059C		Serine esterase; homolog of human neuropathy target esterase (NTE); Nte1p-mediated phosphatidylcholine turnover influences transcription factor Opi1p localization, affecting transcriptional regulation of phospholipid biosynthesis genes [Source:SGD;Acc:S000004524]	0.441	-1.18013	1.30352e-70	1.9975e-69	yes	down	20.57	9.08	20.57	9.08
YBR093C	PHO5	Repressible acid phosphatase; 1 of 3 repressible acid phosphatases that also mediates extracellular nucleotide-derived phosphate hydrolysis; secretory pathway derived cell surface glycoprotein; induced by phosphate starvation and coordinately regulated by PHO4 and PHO2 [Source:SGD;Acc:S000000297]	0.437	-1.19342	5.77041e-40	5.72799e-39	yes	down	48.03	21.04	48.03	21.04
YGL259W		Protein with similarity to GPI-anchored aspartic proteases; such proteases are Yap1p and Yap3p; mCherry fusion protein localizes to the vacuole [Source:SGD;Acc:S000003228]	0.437	-1.19317	6.48726e-06	1.63049e-05	yes	down	30.46	13.43	30.46	13.43
ICR1		Long intergenic regulatory ncRNA; has a key role in regulating transcription of the nearby protein-coding ORF FLO11; initiated far upstream from FLO11 and transcribed across much of the large promoter of FLO11, repressing FLO11 transcription in cis [Source:SGD;Acc:S000132612]	0.434	-1.20269	1.24089e-56	1.61515e-55	yes	down	25.99	11.3	25.99	11.3
YPR009W		Zn2Cys6 family transcription factor; positively regulates sterol uptake under anaerobic conditions with SUT1; represses filamentation-inducing genes during non-starvation conditions; positively regulates mating along with SUT1 by repressing the expression of genes (PRR2, NCE102 and RHO5) which function as mating inhibitors; multicopy suppressor of mutations that cause low activity of the cAMP/PKA…	0.433	-1.20743	3.86256e-12	1.56482e-11	yes	down	28.18	12.25	28.18	12.25
YGR286C		Biotin synthase; catalyzes the conversion of dethiobiotin to biotin, which is the last step of the biotin biosynthesis pathway; complements E. coli bioB mutant [Source:SGD;Acc:S000003518]	0.433	-1.20647	7.26349e-57	9.53075e-56	yes	down	90.72	39.41	90.72	39.41
YIL158W		Protein of unknown function; overexpression causes cell cycle delay or arrest; green fluorescent protein (GFP)-fusion protein localizes to vacuole; null mutant displays elevated frequency of mitochondrial genome loss; relocalizes from nucleus to cytoplasm upon DNA replication stress; AIM20 has a paralog, SKG1, that arose from the whole genome duplication [Source:SGD;Acc:S000001420]	0.433	-1.20625	1.63282e-05	3.95512e-05	yes	down	17.44	7.6	17.44	7.6
YOL125W		2'-O-methyltransferase; responsible for modification of tRNA at position 4; C-terminal domain has similarity to Rossmann-fold (RFM) superfamily of RNA methyltransferases [Source:SGD;Acc:S000005485]	0.432	-1.21097	5.70413e-61	7.90046e-60	yes	down	71.01	30.73	71.01	30.73
YLR133W		Choline kinase; catalyzes the first step in phosphatidylcholine synthesis via the CDP-choline (Kennedy pathway); exhibits some ethanolamine kinase activity contributing to phosphatidylethanolamine synthesis via the CDP-ethanolamine pathway; CKI1 has a paralog, EKI1, that arose from the whole genome duplication [Source:SGD;Acc:S000004123]	0.432	-1.2107	1.37966e-123	3.29997e-122	yes	down	114.28	49.45	114.28	49.45
YGL033W		Meiosis-specific protein that localizes to chromosomes; prevents synapsis between nonhomologous chromosomes and ensures synapsis between homologs; complexes with Mnd1p to promote homolog pairing and meiotic double-strand break repair; heterodimer of Hop2p-Mnd1p stimulates the Dmc1p-mediated strand invasion [Source:SGD;Acc:S000003001]	0.432	-1.21059	4.82276e-18	2.61162e-17	yes	down	44.11	13.53	44.11	13.53
YKL045W		Subunit of DNA primase; DNA primase is required for DNA synthesis and double-strand break repair [Source:SGD;Acc:S000001528]	0.431	-1.21475	1.74749e-42	1.85692e-41	yes	down	42.72	18.43	42.72	18.43
YJL152W		Dubious open reading frame; unlikely to encode a functional protein, based on available experimental and comparative sequence data [Source:SGD;Acc:S000003688]	0.43	-1.21765	1.64956e-05	3.99419e-05	yes	down	68.04	29.66	68.04	29.66
YER137W-A		Dubious open reading frame; unlikely to encode a functional protein, based on available experimental and comparative sequence data; overlaps ORF YER137C [Source:SGD;Acc:S000028757]	0.428	-1.22484	0.000742817	0.00148517	yes	down	76.91	33.51	76.91	33.51
YDL068W		Dubious open reading frame; unlikely to encode a functional protein, based on available experimental and comparative sequence data [Source:SGD;Acc:S000002226]	0.428	-1.22307	0.0305516	0.0473997	yes	down	23.38	10.17	23.38	10.17
YHR092C	HXT4	High-affinity glucose transporter; member of the major facilitator superfamily, expression is induced by low levels of glucose and repressed by high levels of glucose; HXT4 has a paralog, HXT7, that arose from the whole genome duplication [Source:SGD;Acc:S000001134]	0.427	-1.22754	1.80192e-15	8.85521e-15	yes	down	12.82	5.48	12.82	5.48
YJR026W		Retrotransposon TYA Gag gene co-transcribed with TYB Pol; translated as TYA or TYA-TYB polyprotein; Gag is a nucleocapsid protein that is the structural constituent of virus-like particles (VLPs); similar to retroviral Gag [Source:SGD;Acc:S000003787]	0.427	-1.22708	7.6527e-06	1.91008e-05	yes	down	5.67	2.43	5.67	2.43
YNL202W	SPS19	Peroxisomal 2,4-dienoyl-CoA reductase; auxiliary enzyme of fatty acid beta-oxidation; homodimeric enzyme required for growth and sporulation on petroselineate medium; expression induced during late sporulation and in the presence of oleate [Source:SGD;Acc:S000005146]	0.426	-1.2312	5.2451e-210	1.93175e-208	yes	down	475.11	203.06	475.11	203.06
YJR073C	OPI3	Methylene-fatty-acyl-phospholipid synthase; catalyzes the last two steps in phosphatidylcholine biosynthesis; also known as phospholipid methyltransferase [Source:SGD;Acc:S000003834]	0.425	-1.23616	0	0	yes	down	2944.84	1257.35	2944.84	1257.35
YNR002C	ATO2	Putative transmembrane protein involved in export of ammonia; ammonia is a starvation signal that promotes cell death in aging colonies; phosphorylated in mitochondria; member of the TC 9.B.33 YaaH family; homolog of Y. lipolytica Gpr1p; ATO2 has a paralog, ADY2, that arose from the whole genome duplication [Source:SGD;Acc:S000005285]	0.425	-1.23297	1.36208e-239	5.48384e-238	yes	down	570.93	243.75	570.93	243.75
YBL015W		Protein with CoA transferase activity; particularly for CoASH transfer from succinyl-CoA to acetate; has minor acetyl-CoA-hydrolase activity; phosphorylated; required for acetate utilization and for diploid pseudohyphal growth [Source:SGD;Acc:S000000111]	0.423	-1.24265	0	0	yes	down	1430.2	605.37	1430.2	605.37
YPR074C		Transketolase; catalyzes conversion of xylulose-5-phosphate and ribose-5-phosphate to sedoheptulose-7-phosphate and glyceraldehyde-3-phosphate in the pentose phosphate pathway; needed for synthesis of aromatic amino acids; TKL1 has a paralog, TKL2, that arose from the whole genome duplication [Source:SGD;Acc:S000006278]	0.423	-1.2423	0	0	yes	down	357.71	151.39	357.71	151.39
YNL043C		Dubious open reading frame; unlikely to encode a functional protein, based on available experimental and comparative sequence data; partially overlaps the verified gene YIP3/YNL044W [Source:SGD;Acc:S000004988]	0.423	-1.24186	0.000254479	0.000542431	yes	down	72.73	31.28	72.73	31.28
YJR108W		Protein of unknown function; required for normal microtubule organization [Source:SGD;Acc:S000003869]	0.423	-1.2406	0.0305403	0.0473935	yes	down	14.91	6.39	14.91	6.39
YPL155C		Kinesin-related motor protein involved in mitotic spindle positioning; stabilizes microtubules by targeting Bik1p to the plus end; functions as a microtubule polymerase and catastrophe inhibitor in vitro; Kip2p levels are controlled during the cell cycle [Source:SGD;Acc:S000006076]	0.422	-1.24324	1.03717e-29	8.26929e-29	yes	down	20	8.46	20	8.46
YLR218C	COA4	Twin Cx(9)C protein involved in cytochrome c oxidase organization; organization includes assembly or stability; localizes to the mitochondrial intermembrane space via the Mia40p-Erv1p system; interacts genetically with CYC1 and with cytochrome c oxidase assembly factors [Source:SGD;Acc:S000004208]	0.42	-1.25274	2.92826e-20	1.73978e-19	yes	down	149.33	63.27	149.33	63.27
YOL114C		Protein similar to the human peptidyl-tRNA hydrolase gene ICT1; associates with mitochondrial large subunit; may function in translation termination; YOL114C is not an essential gene [Source:SGD;Acc:S000005474]	0.42	-1.25274	7.00277e-11	2.61023e-10	yes	down	38.32	16.18	38.32	16.18
snR42		H/ACA box small nucleolar RNA (snoRNA); guides pseudouridylation of large subunit (LSU) rRNA at position U2975 [Source:SGD;Acc:S000006502]	0.42	-1.25052	3.20613e-05	7.55164e-05	yes	down	66.44	28.33	66.44	28.33
YOR095C		Ribose-5-phosphate ketol-isomerase; catalyzes the interconversion of ribose 5-phosphate and ribulose 5-phosphate in the pentose phosphate pathway; participates in pyridoxine biosynthesis [Source:SGD;Acc:S000005621]	0.418	-1.25971	1.78433e-45	1.96034e-44	yes	down	116.42	48.81	116.42	48.81
YPL265W		Dicarboxylic amino acid permease; mediates high-affinity and high-capacity transport of L-glutamate and L-aspartate; also a transporter for Gln, Asn, Ser, Ala, and Gly; relocalizes from plasma membrane to vacuole upon DNA replication stress [Source:SGD;Acc:S000006186]	0.416	-1.2664	0	0	yes	down	390.52	162.56	390.52	162.56
YBR030W		Ribosomal lysine methyltransferase; specific for monomethylation of Rpl42ap and Rpl42bp (lysine 40); nuclear SET domain containing protein; relocalizes to the cytosol in response to hypoxia [Source:SGD;Acc:S000000234]	0.414	-1.2719	1.37973e-63	1.96558e-62	yes	down	114.75	31.48	114.75	31.48
YOR142W-A		Retrotransposon TYA Gag gene co-transcribed with TYB Pol; translated as TYA or TYA-TYB polyprotein; Gag is a nucleocapsid protein that is the structural constituent of virus-like particles (VLPs); similar to retroviral Gag [Source:SGD;Acc:S000007351]	0.413	-1.27722	0.00048821	0.0010005	yes	down	3.24	1.34	3.24	1.34
YPL274W		High-affinity S-adenosylmethionine permease; required for utilization of S-adenosylmethionine as a sulfur source; has similarity to S-methylmethionine permease Mmp1p [Source:SGD;Acc:S000006195]	0.413	-1.27413	2.24463e-109	4.93209e-108	yes	down	92.2	38.18	92.2	38.18
YKR097W	PCK1	Phosphoenolpyruvate carboxykinase; key enzyme in gluconeogenesis, catalyzes early reaction in carbohydrate biosynthesis, glucose represses transcription and accelerates mRNA degradation, regulated by Mcm1p and Cat8p, located in the cytosol [Source:SGD;Acc:S000001805]	0.412	-1.28029	0	0	yes	down	3978.62	1640.57	3978.62	1640.57
YBL013W	FMT1	Methionyl-tRNA formyltransferase; catalyzes the formylation of initiator Met-tRNA in mitochondria; potential Cdc28p substrate [Source:SGD;Acc:S000000109]	0.411	-1.28432	8.79876e-09	2.82905e-08	yes	down	9.85	4.05	9.85	4.05
YOL103W-A		Retrotransposon TYA Gag gene co-transcribed with TYB Pol; translated as TYA or TYA-TYB polyprotein; Gag is a nucleocapsid protein that is the structural constituent of virus-like particles (VLPs); similar to retroviral Gag [Source:SGD;Acc:S000007349]	0.411	-1.28192	0.00617022	0.0108242	yes	down	1.98	0.82	1.98	0.82
YMR316C-B		Dubious open reading frame; unlikely to encode a functional protein, based on available experimental and comparative sequence data; almost completely overlaps 5' end of ORF YMR317W [Source:SGD;Acc:S000004934]	0.409	-1.29064	0.0192985	0.0309866	yes	down	32.72	13.62	32.72	13.62
YJR038C		Dubious open reading frame; unlikely to encode a functional protein, based on available experimental and comparative sequence data [Source:SGD;Acc:S000003799]	0.408	-1.29409	3.32134e-07	9.39717e-07	yes	down	84.41	34.89	84.41	34.89
YBL108W		Dubious open reading frame; unlikely to encode a functional protein, based on available experimental and comparative sequence data [Source:SGD;Acc:S000000204]	0.406	-1.29979	1.46626e-35	1.32557e-34	yes	down	86.14	35.5	86.14	35.5
YKR034W	DAL80	Negative regulator of genes in multiple nitrogen degradation pathways; expression is regulated by nitrogen levels and by Gln3p; member of the GATA-binding family, forms homodimers and heterodimers with Gzf3p; DAL80 has a paralog, GZF3, that arose from the whole genome duplication [Source:SGD;Acc:S000001742]	0.405	-1.30464	2.89168e-34	2.54672e-33	yes	down	76.72	31.17	76.72	31.17
YML089C		Dubious open reading frame; unlikely to encode a functional protein, based on available experimental and comparative sequence data; expression induced by calcium shortage [Source:SGD;Acc:S000004554]	0.402	-1.31353	2.03676e-05	4.88069e-05	yes	down	54.38	22.17	54.38	22.17
YOL154W		Putative GPI-anchored protein; transcription is induced under low-zinc conditions, as mediated by the Zap1p transcription factor, and at alkaline pH [Source:SGD;Acc:S000005514]	0.401	-1.31664	9.99929e-09	3.20393e-08	yes	down	18.88	7.61	18.88	7.61
YBR177C		Acyl-coenzymeA:ethanol O-acyltransferase; plays a minor role in medium-chain fatty acid ethyl ester biosynthesis; possesses short-chain esterase activity; localizes to lipid particles and the mitochondrial outer membrane; EHT1 has a paralog, EEB1, that arose from the whole genome duplication [Source:SGD;Acc:S000000381]	0.399	-1.32564	5.54643e-240	2.247e-238	yes	down	266.25	106.43	266.25	106.43
YHR014W		Meiotic regulator; involved in maintaining sister chromatid cohesion during meiosis I as well as promoting proper attachment of kinetochores to the spindle during meiosis I and meiosis II; anaphase-promoting complex (APC) substrate that is degraded during anaphase I; expressed only in meiotic cells [Source:SGD;Acc:S000001056]	0.396	-1.33608	2.88282e-13	1.24327e-12	yes	down	23.43	9.31	23.43	9.31
YHR183W		6-phosphogluconate dehydrogenase (decarboxylating); catalyzes an NADPH regenerating reaction in the pentose phosphate pathway; required for growth on D-glucono-delta-lactone and adaptation to oxidative stress; GND1 has a paralog, GND2, that arose from the whole genome duplication [Source:SGD;Acc:S000001226]	0.396	-1.33547	0	0	yes	down	439.53	174.48	439.53	174.48
YLR349W		Dubious open reading frame; unlikely to encode a functional protein, based on available experimental and comparative sequence data; overlaps the verified ORF DIC1/YLR348C [Source:SGD;Acc:S000004341]	0.395	-1.34186	7.84705e-30	6.27958e-29	yes	down	134.06	54.46	134.06	54.46
YGR230W		Protein of unknown function; overexpression bypasses need for Spo12p, but not required for meiosis; BNS1 has a paralog, SPO12, that arose from the whole genome duplication [Source:SGD;Acc:S000003462]	0.395	-1.33942	7.63701e-31	6.2268e-30	yes	down	270.7	108.16	270.7	108.16
YBL096C		Non-essential protein of unknown function [Source:SGD;Acc:S000000192]	0.395	-1.33908	0.0077712	0.0134185	yes	down	40.01	16.11	40.01	16.11
YOR309C		Dubious open reading frame; unlikely to encode a functional protein, based on available experimental and comparative sequence data; partially overlaps the verified gene NOP58 [Source:SGD;Acc:S000005836]	0.393	-1.34802	0.000631109	0.00127361	yes	down	30.28	12.04	30.28	12.04
YJL213W		Protein of unknown function that may interact with ribosomes; periodically expressed during the yeast metabolic cycle; phosphorylated in vitro by the mitotic exit network (MEN) kinase complex, Dbf2p/Mob1p [Source:SGD;Acc:S000003749]	0.393	-1.34752	7.82247e-14	3.4921e-13	yes	down	20.08	7.91	20.08	7.91
YPR006C		2-methylisocitrate lyase of the mitochondrial matrix; functions in the methylcitrate cycle to catalyze the conversion of 2-methylisocitrate to succinate and pyruvate; ICL2 transcription is repressed by glucose and induced by ethanol [Source:SGD;Acc:S000006210]	0.39	-1.35902	3.25069e-268	1.39543e-266	yes	down	212.16	82.83	212.16	82.83
YIL082W		Retrotransposon TYA Gag gene co-transcribed with TYB Pol; translated as TYA or TYA-TYB polyprotein; Gag is a nucleocapsid protein that is the structural constituent of virus-like particles (VLPs); similar to retroviral Gag [Source:SGD;Acc:S000001344]	0.384	-1.37907	2.16813e-28	1.6691e-27	yes	down	390.5	149.05	390.5	149.05
YML101C-A	YML101C-A	Dubious open reading frame; unlikely to encode a functional protein, based on available experimental and comparative sequence data [Source:SGD;Acc:S000004569]	0.382	-1.38939	0.0123775	0.0206621	yes	down	29.69	11.53	29.69	11.53
YBL081W		Non-essential protein of unknown function; null mutation results in a decrease in plasma membrane electron transport [Source:SGD;Acc:S000000177]	0.382	-1.38899	1.15373e-09	3.97791e-09	yes	down	10.97	4.2	10.97	4.2
YLR132C		Putative poly(U)-specific 3'-to-5' RNA exonuclease; involved in 3'-end processing of U6 snRNA removing uridines and generating a terminal 2&#8242;,3&#8242; cyclic phosphate; essential protein that localizes to the nucleus and mitochondria; overexpression suppresses the respiratory defects of oxa1 and mtf2 mutants; homolog of S.pombe gene, mpn1 and human gene, hUSB1; mutations in hUSB1 are associa…	0.382	-1.38881	7.61664e-43	8.14704e-42	yes	down	78.44	30.06	78.44	30.06
YPR014C		Putative protein of unknown function; conserved across S. cerevisiae strains; YPR014C is not an essential gene [Source:SGD;Acc:S000006218]	0.379	-1.3998	1.38993e-05	3.38703e-05	yes	down	76.59	29.5	76.59	29.5
YMR101C		Forms the dehydrodolichyl diphosphate syntase (DDS) complex with NUS1; involved in synthesis of long-chain dolichols (19-22 isoprene units; as opposed to Rer2p which synthesizes shorter-chain dolichols); localizes to lipid bodies; transcription is induced during stationary phase [Source:SGD;Acc:S000004707]	0.377	-1.40647	8.61055e-17	4.43317e-16	yes	down	22.19	8.39	22.19	8.39
YGR197C		Protein involved in resistance to nitrosoguanidine and 6-azauracil; expression is regulated by transcription factors involved in multidrug resistance; SNG1 has a paralog, YJR015W, that arose from the whole genome duplication [Source:SGD;Acc:S000003429]	0.377	-1.40637	1.13825e-135	2.91627e-134	yes	down	107.41	40.58	107.41	40.58
YEL041W		ATP-NADH kinase; phosphorylates both NAD and NADH; homooctameric structure consisting of 60-kDa subunits; similar to Pos5p; overexpression complements certain pos5 phenotypes; YEF1 has a paralog, UTR1, that arose from the whole genome duplication [Source:SGD;Acc:S000000767]	0.376	-1.41105	6.27511e-135	1.60139e-133	yes	down	120.2	45.28	120.2	45.28
YFR054C		Putative protein of unknown function; conserved among S. cerevisiae strains [Source:SGD;Acc:S000001950]	0.375	-1.41344	0.00290543	0.00534574	yes	down	7.34	2.77	7.34	2.77
YGR273C		Putative protein of unknown function; expression downregulated by treatment with 8-methoxypsoralen plus UVA irradiation; not an essential gene; YGR273C has a paralog, YMR295C, that arose from the whole genome duplication [Source:SGD;Acc:S000003505]	0.373	-1.42117	0.0268232	0.0420682	yes	down	4.96	1.87	4.96	1.87
YMR018W		Putative protein of unknown function with similarity to human PEX5Rp; transcription increases during colony development similar to genes involved in peroxisome biogenesis; YMR018W is not an essential gene; PEX5Rp is also known as peroxin protein 5 related protein [Source:SGD;Acc:S000004620]	0.37	-1.43409	9.39234e-33	8.00015e-32	yes	down	26.02	9.65	26.02	9.65
YIL086C		Putative protein of unknown function; conserved across S. cerevisiae strains [Source:SGD;Acc:S000001348]	0.37	-1.43325	0.0156555	0.0256002	yes	down	29.75	11.22	29.75	11.22
YIL102C-A		Putative protein of unknown function; identified based on comparisons of the genome sequences of six Saccharomyces species; SWAT-GFP, seamless-GFP and mCherry fusion proteins localize to the endoplasmic reticulum [Source:SGD;Acc:S000113587]	0.368	-1.44223	0.0092149	0.0157352	yes	down	151.28	56.82	151.28	56.82
YKL065W-A		Putative protein of unknown function; SWAT-GFP fusion protein localizes to the endoplasmic reticulum (ER) while mCherry fusion localizes to both the ER and vacuole [Source:SGD;Acc:S000113563]	0.368	-1.44144	6.23807e-31	5.09259e-30	yes	down	3456.65	1298.25	3456.65	1298.25
YHR018C		Argininosuccinate lyase; catalyzes the final step in the arginine biosynthesis pathway [Source:SGD;Acc:S000001060]	0.367	-1.44603	0	0	yes	down	536.41	197.24	536.41	197.24
YPR002W		Putative 2-methylcitrate dehydratase; mitochondrial protein that participates in respiration; induced by diauxic shift; homologous to E. coli PrpD, may take part in the conversion of 2-methylcitrate to 2-methylisocitrate [Source:SGD;Acc:S000006206]	0.366	-1.44883	0	0	yes	down	806.92	294.58	806.92	294.58
YOR180C	DCI1	Peroxisomal protein; identification as a delta(3,5)-delta(2,4)-dienoyl-CoA isomerase involved in fatty acid metabolism is disputed; DCI1 has a paralog, ECI1, that arose from the whole genome duplication [Source:SGD;Acc:S000005706]	0.365	-1.45379	9.15561e-52	1.10721e-50	yes	down	98.91	36.24	98.91	36.24
YDL003W	MCD1	Essential alpha-kleisin subunit of the cohesin complex; required for sister chromatid cohesion in mitosis and meiosis; apoptosis induces cleavage and translocation of a C-terminal fragment to mitochondria; expression peaks in S phase [Source:SGD;Acc:S000002161]	0.365	-1.4525	5.78373e-27	4.26995e-26	yes	down	18.47	6.76	18.47	6.76
YHR069C-A		Dubious open reading frame; unlikely to encode a functional protein, based on available experimental and comparative sequence data; completely overlaps ORF TRM5/YHR070W [Source:SGD;Acc:S000028779]	0.365	-1.45227	0.0180795	0.029181	yes	down	15.19	5.63	15.19	5.63
YNL117W		Malate synthase, enzyme of the glyoxylate cycle; involved in utilization of non-fermentable carbon sources; expression is subject to carbon catabolite repression; localizes in peroxisomes during growth on oleic acid, otherwise cytosolic; can accept butyryl-CoA as acyl-CoA donor in addition to traditional substrate acetyl-CoA [Source:SGD;Acc:S000005061]	0.364	-1.45649	0	0	yes	down	2806.04	1024.02	2806.04	1024.02
YNL009W		Peroxisomal NADP-dependent isocitrate dehydrogenase; catalyzes oxidation of isocitrate to alpha-ketoglutarate with the formation of NADP(H+), required for growth on unsaturated fatty acids; IDP3 has a paralog, IDP2, that arose from the whole genome duplication [Source:SGD;Acc:S000004954]	0.362	-1.46575	1.03894e-285	4.84489e-284	yes	down	294.44	106.8	294.44	106.8
YER024W		Carnitine acetyltransferase; has similarity to Yat1p, which is a carnitine acetyltransferase associated with the mitochondrial outer membrane [Source:SGD;Acc:S000000826]	0.356	-1.49034	0	0	yes	down	1225.27	436.51	1225.27	436.51
YKL216W		Dihydroorotate dehydrogenase; catalyzes the fourth enzymatic step in the de novo biosynthesis of pyrimidines, converting dihydroorotic acid into orotic acid [Source:SGD;Acc:S000001699]	0.356	-1.48982	0	0	yes	down	804.22	287.21	804.22	287.21
YMR244W		Putative protein of unknown function; SWAT-GFP fusion protein localizes to the endoplasmic reticulum and vacuole, while mCherry fusion localizes to just the vacuole [Source:SGD;Acc:S000004858]	0.356	-1.48952	3.22064e-29	2.54278e-28	yes	down	35.28	12.6	35.28	12.6
snR37		H/ACA box small nucleolar RNA (snoRNA); guides pseudouridylation of large subunit (LSU) rRNA at position U2944 [Source:SGD;Acc:S000006501]	0.355	-1.49417	6.28212e-12	2.51207e-11	yes	down	100.56	36.14	100.56	36.14
YML047W-A	YML047W-A	Dubious open reading frame; unlikely to encode a functional protein, based on available experimental and comparative sequence data; overlaps ORF PRM6/YML047C [Source:SGD;Acc:S000004512]	0.355	-1.49307	0.00073094	0.00146414	yes	down	28.93	10.42	28.93	10.42
YEL057C		Protein of unknown function; overproduction suppresses lethality due to expression of the dominant PET9 allele AAC2-A128P; may have a role in telomere maintenance; target of UME6 regulation [Source:SGD;Acc:S000000783]	0.354	-1.49904	0	0	yes	down	1450.01	515.42	1450.01	515.42
tQ(UUG)L		Glutamine tRNA (tRNA-Gln), predicted by tRNAscan-SE analysis; thiolation of uridine at wobble position (34) requires Ncs6p [Source:SGD;Acc:S000006699]	0.354	-1.49878	6.88908e-264	2.93783e-262	yes	down	98.11	34.75	98.11	34.75
YJR157W		Dubious open reading frame; unlikely to encode a functional protein, based on available experimental and comparative sequence data [Source:SGD;Acc:S000003918]	0.354	-1.49651	5.88079e-43	6.30071e-42	yes	down	212.02	78.19	212.02	78.19
YDL186W		Putative protein of unknown function; YDL186W is not an essential gene [Source:SGD;Acc:S000002345]	0.353	-1.50363	3.85811e-05	9.00874e-05	yes	down	6.72	2.38	6.72	2.38
IRT1		Long noncoding RNA that governs mating-type control of gametogenesis; located in the IME1 promoter; in haploids, expression of IME1, the central inducer of gametogenesis, is inhibited in cis by transcription of IRT1, which recruits the Set2p histone methyltransferase and the Set3p histone deacetylase complex to establish repressive chromatin at the IME1 promoter [Source:SGD;Acc:S000178119]	0.352	-1.50563	1.14017e-249	4.70737e-248	yes	down	203.12	71.66	203.12	71.66
YIR017W-A		Dubious open reading frame; unlikely to encode a functional protein, based on available experimental and comparative sequence data [Source:SGD;Acc:S000028799]	0.352	-1.50551	6.17352e-09	2.00787e-08	yes	down	23.69	8.39	23.69	8.39
YHR153C		Meiosis-specific protein involved in synaptonemal complex assembly; implicated in regulation of crossover formation; required for sporulation [Source:SGD;Acc:S000001196]	0.345	-1.53606	3.82347e-11	1.44596e-10	yes	down	30.05	10.43	30.05	10.43
snR33		H/ACA box small nucleolar RNA (snoRNA); guides pseudouridylation of large subunit (LSU) rRNA at position U1042 [Source:SGD;Acc:S000007298]	0.345	-1.53534	0.000114515	0.000252565	yes	down	1021.2	358.69	1021.2	358.69
YML123C	PHO84	High-affinity inorganic phosphate (Pi) transporter; also low-affinity manganese transporter; regulated by Pho4p and Spt7p; mutation confers resistance to arsenate; exit from the ER during maturation requires Pho86p; cells overexpressing Pho84p accumulate heavy metals but do not develop symptoms of metal toxicity [Source:SGD;Acc:S000004592]	0.344	-1.53981	9.1819e-202	3.19984e-200	yes	down	128.78	44.36	128.78	44.36
YDR342C		High-affinity glucose transporter; member of the major facilitator superfamily, nearly identical to Hxt6p, expressed at high basal levels relative to other HXTs, expression repressed by high glucose levels; HXT7 has a paralog, HXT4, that arose from the whole genome duplication [Source:SGD;Acc:S000002750]	0.343	-1.54561	0	0	yes	down	818.36	181.36	818.36	181.36
YHR184W	SSP1	Protein involved in the control of meiotic nuclear division; involved in the coordination of meiosis with spore formation; subunit of the leading edge protein (LEP) complex (Ssp1-Ady3-Don1-Irc10) that forms a ring-like structure at the leading edge of the prospore membrane during meiosis II; required for assembly of the leading edge coat and both prospore membrane shaping and organization; transc…	0.341	-1.5538	1.04911e-41	1.09506e-40	yes	down	26.18	8.93	26.18	8.93
YKL187C		Protein required for fatty acid uptake; protein abundance increases in cortical patches in response to oleate exposure; the authentic, non-tagged protein is detected in a phosphorylated state in highly purified mitochondria in high-throughput studies; FAT3 has a paralog, YLR413W, that arose from the whole genome duplication [Source:SGD;Acc:S000001670]	0.34	-1.55769	2.49223e-285	1.1539e-283	yes	down	134.71	45.81	134.71	45.81
YKR009C	FOX2	3-hydroxyacyl-CoA dehydrogenase and enoyl-CoA hydratase; multifunctional enzyme of the peroxisomal fatty acid beta-oxidation pathway; mutation is functionally complemented by human HSD17B4 [Source:SGD;Acc:S000001717]	0.338	-1.56486	0	0	yes	down	372.34	125.97	372.34	125.97
YPL200W		Protein required for accurate chromosome segregation during meiosis; involved in meiotic telomere clustering (bouquet formation) and telomere-led rapid prophase movements; functions with meiosis-specific telomere-binding protein Ndj1p; CSM4 has a paralog, MPS2, that arose from the whole genome duplication [Source:SGD;Acc:S000006121]	0.337	-1.56817	4.9911e-25	3.46384e-24	yes	down	120.76	41.1	120.76	41.1
YEL010W		Dubious open reading frame; unlikely to encode a functional protein, based on available experimental and comparative sequence data [Source:SGD;Acc:S000000736]	0.335	-1.57771	0.00817413	0.0140692	yes	down	18.91	6.43	18.91	6.43
YBL042C		High affinity uridine permease, localizes to the plasma membrane; also mediates low but significant transport of the cytotoxic nucleoside analog 5-fluorouridine; not involved in uracil transport; relative distribution to the vacuole increases upon DNA replication stress [Source:SGD;Acc:S000000138]	0.335	-1.5757	5.63549e-200	1.94305e-198	yes	down	111.54	37.47	111.54	37.47
YMR271C		Minor orotate phosphoribosyltransferase (OPRTase) isozyme; catalyzes the fifth enzymatic step in the de novo biosynthesis of pyrimidines, converting orotate into orotidine-5'-phosphate; URA10 has a paralog, URA5, that arose from the whole genome duplication [Source:SGD;Acc:S000004884]	0.332	-1.5924	0	0	yes	down	972.51	324.1	972.51	324.1
YLR284C		Peroxisomal delta3,delta2-enoyl-CoA isomerase; hexameric protein that converts 3-hexenoyl-CoA to trans-2-hexenoyl-CoA, essential for the beta-oxidation of unsaturated fatty acids, oleate-induced; ECI1 has a paralog, DCI1, that arose from the whole genome duplication [Source:SGD;Acc:S000004274]	0.331	-1.59441	2.32788e-204	8.29084e-203	yes	down	333.22	110.74	333.22	110.74
YBR051W		Dubious open reading frame; unlikely to encode a functional protein, based on available experimental and comparative sequence data; partially overlaps the REG2/YBR050C regulatory subunit of the Glc7p type-1 protein phosphatase [Source:SGD;Acc:S000000255]	0.328	-1.60904	1.37026e-69	2.08988e-68	yes	down	817	271.73	817	271.73
YJR094C		Master regulator of meiosis that is active only during meiotic events; activates transcription of early meiotic genes through interaction with Ume6p; degraded by the 26S proteasome following phosphorylation by Ime2p; transcription is negatively regulated in cis by the IRT1 long noncoding antisense RNA [Source:SGD;Acc:S000003854]	0.326	-1.61782	1.14522e-150	3.21356e-149	yes	down	166.49	54.38	166.49	54.38
YDR042C		Putative protein of unknown function; expression is increased in ssu72-ts69 mutant [Source:SGD;Acc:S000002449]	0.325	-1.62322	2.7657e-08	8.51247e-08	yes	down	19.21	6.27	19.21	6.27
YBR029C	CDS1	Phosphatidate cytidylyltransferase (CDP-diglyceride synthetase); an enzyme that catalyzes that conversion of CTP + phosphate into diphosphate + CDP-diaclglyerol, a critical step in the synthesis of all major yeast phospholipids; human homolog CDS1 can complement yeast cds1 null mutant [Source:SGD;Acc:S000000233]	0.325	-1.62005	4.31603e-207	1.57172e-205	yes	down	167.29	54.53	167.29	54.53
YDR522C		Protein expressed during sporulation; SPS2 has a paralog, SPS22, that arose from the whole genome duplication; redundant with Sps22p for organization of the beta-glucan layer of the spore wall; S. pombe ortholog is a spore wall component [Source:SGD;Acc:S000002930]	0.321	-1.63977	4.49245e-18	2.43887e-17	yes	down	11.63	3.74	11.63	3.74
YHR163W		6-phosphogluconolactonase; catalyzes the second step of the pentose phosphate pathway; weak multicopy suppressor of los1-1 mutation; homologous to Sol2p and Sol1p; SOL3 has a paralog, SOL4, that arose from the whole genome duplication [Source:SGD;Acc:S000001206]	0.321	-1.63912	1.34604e-306	6.71155e-305	yes	down	581.07	187.35	581.07	187.35
YOR304C-A		Protein that binds Bud6p and has a role in actin cable assembly; involved in the Bnr1p-dependent pathway of cable assembly; localizes to bud tip and bud neck [Source:SGD;Acc:S000005830]	0.317	-1.65564	1.20831e-08	3.83372e-08	yes	down	551.27	178.65	551.27	178.65
YDR133C		Dubious open reading frame; unlikely to encode a functional protein, based on available experimental and comparative sequence data; partially overlaps YDR134C [Source:SGD;Acc:S000002540]	0.316	-1.66227	2.50143e-82	4.27817e-81	yes	down	3334.13	1089.31	3334.13	1089.31
YDR384C		Plasma membrane protein, putative ammonium transporter; regulation pattern suggests a possible role in export of ammonia from the cell; phosphorylated in mitochondria; member of the TC 9.B.33 YaaH family of putative transporters [Source:SGD;Acc:S000002792]	0.314	-1.66904	0	0	yes	down	531.08	167.61	531.08	167.61
YLR377C	FBP1	Fructose-1,6-bisphosphatase; key regulatory enzyme in the gluconeogenesis pathway, required for glucose metabolism; undergoes either proteasome-mediated or autophagy-mediated degradation depending on growth conditions; glucose starvation results in redistribution to the periplasm; interacts with Vid30p [Source:SGD;Acc:S000004369]	0.313	-1.6778	0	0	yes	down	1249.1	391.45	1249.1	391.45
YBR232C		Dubious open reading frame; unlikely to encode a functional protein, based on available experimental and comparative sequence data [Source:SGD;Acc:S000000436]	0.312	-1.67825	0.00260212	0.00482464	yes	down	20.53	6.51	20.53	6.51
YNL169C		Phosphatidylserine decarboxylase of the mitochondrial inner membrane; converts phosphatidylserine to phosphatidylethanolamine; regulates mitochondrial fusion and morphology by affecting lipid mixing in the mitochondrial membrane and by influencing the ratio of long to short forms of Mgm1p; partly exposed to the mitochondrial intermembrane space; autocatalytically processed [Source:SGD;Acc:S000005…	0.31	-1.68954	1.7041e-175	5.33623e-174	yes	down	119.02	36.96	119.02	36.96
YNL170W		Dubious open reading frame; unlikely to encode a functional protein, based on available experimental and comparative sequence data [Source:SGD;Acc:S000005114]	0.307	-1.70503	0.000419406	0.000869113	yes	down	20.21	6.27	20.21	6.27
YBR050C		Regulatory subunit of the Glc7p type-1 protein phosphatase; involved with Reg1p, Glc7p, and Snf1p in regulation of glucose-repressible genes, also involved in glucose-induced proteolysis of maltose permease; REG2 has a paralog, REG1, that arose from the whole genome duplication [Source:SGD;Acc:S000000254]	0.304	-1.71664	0	0	yes	down	820.16	250.22	820.16	250.22
YPR001W		Dual specificity mitochondrial citrate and methylcitrate synthase; catalyzes the condensation of acetyl-CoA and oxaloacetate to form citrate and that of propionyl-CoA and oxaloacetate to form 2-methylcitrate [Source:SGD;Acc:S000006205]	0.302	-1.72662	0	0	yes	down	633.45	191.74	633.45	191.74
YPL021W	ECM23	Non-essential protein of unconfirmed function; affects pre-rRNA processing, may act as a negative regulator of the transcription of genes involved in pseudohyphal growth; homologous to Srd1p [Source:SGD;Acc:S000005942]	0.302	-1.72603	0.00106241	0.00208052	yes	down	7	2.13	7	2.13
YIL169C	YIL169C	Protein of unknown function, secreted when constitutively expressed; SWAT-GFP, seamless-GFP and mCherry fusion proteins localize to the cell periphery, SWAT-GFP fusion also localizes to the extracellular region, and mCherry fusion also localizes to the vacuole; S/T rich and highly similar to YOL155C, a putative glucan alpha-1,4-glucosidase; transcript is induced in both high and low pH environmen…	0.301	-1.73319	0	0	yes	down	416.95	121.36	416.95	121.36
YLR400W		Dubious open reading frame; unlikely to encode a functional protein, based on available experimental and comparative sequence data [Source:SGD;Acc:S000004392]	0.298	-1.7449	0.00530838	0.00940648	yes	down	7.43	2.24	7.43	2.24
YJR128W		Putative protein of unknown function; conserved among S. cerevisiae strains; partially overlaps the verified ORF RSF2 [Source:SGD;Acc:S000003889]	0.296	-1.75517	9.60863e-06	2.38085e-05	yes	down	41.64	12.51	41.64	12.51
YAR068W		Fungal-specific protein of unknown function; induced in respiratory-deficient cells; YAR068W has a paralog, YHR214W-A, that arose from a segmental duplication [Source:SGD;Acc:S000000091]	0.293	-1.77137	0.000100181	0.00022216	yes	down	13.32	3.94	13.32	3.94
YLL047W		Dubious open reading frame; unlikely to encode a functional protein, based on available experimental and comparative sequence data; partially overlaps verified gene RNP1 [Source:SGD;Acc:S000003970]	0.292	-1.7762	0.000365411	0.000763815	yes	down	21.45	6.34	21.45	6.34
YAR035W		Outer mitochondrial carnitine acetyltransferase; minor ethanol-inducible enzyme involved in transport of activated acyl groups from the cytoplasm into the mitochondrial matrix; phosphorylated [Source:SGD;Acc:S000000080]	0.287	-1.79854	0	0	yes	down	1422.94	413.68	1422.94	413.68
YJL133C-A		Putative protein of unknown function; the authentic, non-tagged protein is detected in highly purified mitochondria in high-throughput studies [Source:SGD;Acc:S000028805]	0.281	-1.83121	6.24867e-25	4.31811e-24	yes	down	1810.47	519.16	1810.47	519.16
YOR084W		Peroxisomal matrix-localized lipase; required for normal peroxisome morphology; contains a peroxisomal targeting signal type 1 (PTS1) and a lipase motif; peroxisomal import requires the PTS1 receptor, Pex5p and self-interaction; transcriptionally activated by Yrm1p along with genes involved in multidrug resistance; oleic acid inducible [Source:SGD;Acc:S000005610]	0.28	-1.83805	4.04841e-302	1.98802e-300	yes	down	254.84	71.44	254.84	71.44
YJL130C		Bifunctional carbamoylphosphate synthetase/aspartate transcarbamylase; catalyzes the first two enzymatic steps in the de novo biosynthesis of pyrimidines; both activities are subject to feedback inhibition by UTP [Source:SGD;Acc:S000003666]	0.277	-1.85246	0	0	yes	down	213.83	59.24	213.83	59.24
YOL155C		Haze-protective mannoprotein; reduces the particle size of aggregated proteins in white wines [Source:SGD;Acc:S000005515]	0.275	-1.86134	0	0	yes	down	315.53	89.07	315.53	89.07
YAL054C	ACS1	Acetyl-coA synthetase isoform; along with Acs2p, acetyl-coA synthetase isoform is the nuclear source of acetyl-coA for histone acetylation; expressed during growth on nonfermentable carbon sources and under aerobic conditions [Source:SGD;Acc:S000000050]	0.275	-1.86104	0	0	yes	down	2729.97	752.39	2729.97	752.39
YCR006C		Putative protein of unknown function; conserved among S. cerevisiae strains; YCR006C is not an essential gene [Source:SGD;Acc:S000000599]	0.268	-1.90111	4.33782e-25	3.01693e-24	yes	down	91	24.58	91	24.58
YDR497C		Myo-inositol transporter; member of the sugar transporter superfamily; expression is repressed by inositol and choline via Opi1p and derepressed via Ino2p and Ino4p; relative distribution to the vacuole increases upon DNA replication stress; ITR1 has a paralog, ITR2, that arose from the whole genome duplication [Source:SGD;Acc:S000002905]	0.266	-1.91239	0	0	yes	down	1417.81	377.19	1417.81	377.19
YLR235C		Dubious open reading frame; unlikely to encode a functional protein, based on available experimental and comparative sequence data; overlaps ORFs TOP3/YLR234W and YLR236C [Source:SGD;Acc:S000004225]	0.264	-1.91867	0.00780541	0.0134704	yes	down	9.55	2.56	9.55	2.56
YDR401W		Dubious open reading frame; unlikely to encode a functional protein, based on available experimental and comparative sequence data [Source:SGD;Acc:S000002809]	0.263	-1.92506	0.00152312	0.00291925	yes	down	5.65	1.5	5.65	1.5
YER065C		Isocitrate lyase; catalyzes the formation of succinate and glyoxylate from isocitrate, a key reaction of the glyoxylate cycle; expression of ICL1 is induced by growth on ethanol and repressed by growth on glucose [Source:SGD;Acc:S000000867]	0.261	-1.9395	0	0	yes	down	5113.77	1335.22	5113.77	1335.22
YCL037C		Cytoplasmic RNA-binding protein; shuttles between nucleus and cytoplasm and is exported from the nucleus in an mRNA export-dependent manner; associates with translating ribosomes; involved in heme regulation of Hap1p as a component of the HMC complex, also involved in the organization of actin filaments; contains a La motif; SRO9 has a paralog, SLF1, that arose from the whole genome duplication […	0.258	-1.9543	1.62479e-05	3.93716e-05	yes	down	2.72	0.7	2.72	0.7
YCR064C		Dubious open reading frame; unlikely to encode a functional protein, based on available experimental and comparative sequence data; partially overlaps the verified gene BUD31 [Source:SGD;Acc:S000000660]	0.258	-1.95254	0.0064641	0.0113061	yes	down	8.95	2.34	8.95	2.34
RME3		Antisense transcript that represses the meiosis-specific ZIP2 gene; expressed in haploid cells under sporulation inducing conditions; regulates ZIP2 in a cis-dependent manner; RME3 is repressed by the MAT a1/alpha2 complex in diploid cells [Source:SGD;Acc:S000144910]	0.256	-1.9685	2.79525e-09	9.34441e-09	yes	down	3.21	0.82	3.21	0.82
YGL170C		Component of the meiotic outer plaque of the spindle pole body; involved in modifying the meiotic outer plaque that is required prior to prospore membrane formation [Source:SGD;Acc:S000003138]	0.256	-1.96537	2.50433e-17	1.30701e-16	yes	down	11.1	2.85	11.1	2.85
YAL059C-A		Dubious open reading frame; unlikely to encode a functional protein, based on available experimental and comparative sequence data; partially overlaps verified gene ECM1/YAL059W [Source:SGD;Acc:S000028734]	0.255	-1.97017	9.89811e-05	0.000219649	yes	down	16.64	4.29	16.64	4.29
YOL126C		Cytoplasmic malate dehydrogenase; one of three isozymes that catalyze interconversion of malate and oxaloacetate; involved in the glyoxylate cycle and gluconeogenesis during growth on two-carbon compounds; interacts with Pck1p and Fbp1 [Source:SGD;Acc:S000005486]	0.254	-1.9773	0	0	yes	down	4398.68	1175.57	4398.68	1175.57
YGL205W	POX1	Fatty-acyl coenzyme A oxidase; involved in the fatty acid beta-oxidation pathway; localized to the peroxisomal matrix [Source:SGD;Acc:S000003173]	0.251	-1.99543	0	0	yes	down	250.68	62.94	250.68	62.94
YJL153C	INO1	Inositol-3-phosphate synthase; involved in synthesis of inositol phosphates and inositol-containing phospholipids; transcription is coregulated with other phospholipid biosynthetic genes by Ino2p and Ino4p, which bind the UASINO DNA element [Source:SGD;Acc:S000003689]	0.248	-2.01031	0	0	yes	down	5491.5	1365.26	5491.5	1365.26
YLR307C-A		Putative protein of unknown function [Source:SGD;Acc:S000028525]	0.245	-2.02646	0	0	yes	down	26152.6	6569.93	26152.6	6569.93
YKL055C		Mitochondrial 3-oxoacyl-[acyl-carrier-protein] reductase; may comprise a type II mitochondrial fatty acid synthase along with Mct1p; human homolog CBR4 complements yeast null mutant [Source:SGD;Acc:S000001538]	0.24	-2.05618	2.62713e-20	1.56517e-19	yes	down	21.79	5.26	21.79	5.26
YGL149W		Putative protein of unknown function; conserved among S. cerevisiae strains; YGL149W is not an essential gene [Source:SGD;Acc:S000003117]	0.24	-2.05618	0.00109691	0.00214355	yes	down	34.09	8.35	34.09	8.35
YMR303C	ADH2	Glucose-repressible alcohol dehydrogenase II; catalyzes the conversion of ethanol to acetaldehyde; involved in the production of certain carboxylate esters; regulated by ADR1 [Source:SGD;Acc:S000004918]	0.233	-2.10251	0	0	yes	down	4076.59	951.75	4076.59	951.75
YOR364W		Dubious open reading frame; unlikely to encode a functional protein, based on available experimental and comparative sequence data; partially overlaps the uncharacterized ORF YOR365C [Source:SGD;Acc:S000005891]	0.232	-2.11031	0.0072674	0.0126056	yes	down	11.02	2.59	11.02	2.59
YLR053C		Putative protein of unknown function [Source:SGD;Acc:S000004043]	0.227	-2.14106	5.73858e-22	3.6114e-21	yes	down	215.53	49.68	215.53	49.68
YJR095W	SFC1	Mitochondrial succinate-fumarate transporter; transports succinate into and fumarate out of the mitochondrion; required for ethanol and acetate utilization [Source:SGD;Acc:S000003856]	0.227	-2.13993	0	0	yes	down	1811.06	412.12	1811.06	412.12
SRG1		Non-protein-coding RNA that regulates the transcription of SER3; expression of SRG1 RNA represses expression of its neighboring gene SER3 via a transcription-interference mechanism [Source:SGD;Acc:S000029010]	0.225	-2.15448	2.34095e-227	9.08625e-226	yes	down	529.09	119.69	529.09	119.69
YER084W		Protein of unknown function; expressed at both mRNA and protein levels [Source:SGD;Acc:S000000886]	0.224	-2.16153	1.41867e-09	4.85267e-09	yes	down	46.59	10.54	46.59	10.54
YDR256C		Catalase A; breaks down hydrogen peroxide in the peroxisomal matrix formed by acyl-CoA oxidase (Pox1p) during fatty acid beta-oxidation [Source:SGD;Acc:S000002664]	0.223	-2.16789	0	0	yes	down	836.08	186.37	836.08	186.37
YDR343C		High-affinity glucose transporter; member of the major facilitator superfamily, nearly identical to Hxt7p, expressed at high basal levels relative to other HXTs, repression of expression by high glucose requires SNF3; HXT6 has a paralog, HXT1, that arose from the whole genome duplication [Source:SGD;Acc:S000002751]	0.223	-2.1621	0	0	yes	down	340.35	76.16	340.35	76.16
YKR039W		General amino acid permease; Gap1p senses the presence of amino acid substrates to regulate localization to the plasma membrane when needed; essential for invasive growth [Source:SGD;Acc:S000001747]	0.219	-2.19207	0	0	yes	down	304.92	66.82	304.92	66.82
YEL008W		Putative protein of unknown function; conserved among S. cerevisiae strains; YEL008W is not an essential gene; predicted to be involved in metabolism [Source:SGD;Acc:S000000734]	0.217	-2.20407	5.59593e-06	1.41691e-05	yes	down	26.9	5.91	26.9	5.91
YJR047C	ANB1	Translation elongation factor eIF-5A; previously thought to function in translation initiation; undergoes an essential hypusination modification; expressed under anaerobic conditions; ANB1 has a paralog, HYP2, that arose from the whole genome duplication; human EIF5A complements the inviability of the yeast hyp2 anb1 double null mutant [Source:SGD;Acc:S000003808]	0.209	-2.25852	3.07088e-11	1.16748e-10	yes	down	30.09	6.34	30.09	6.34
YHR093W		Putative protein of unknown function; conserved across S. cerevisiae strains; not conserved in closely related Saccharomyces species; multicopy suppressor of glucose transport defects, likely due to the presence of an HXT4 regulatory element in the region [Source:SGD;Acc:S000001135]	0.207	-2.26917	1.24776e-07	3.65147e-07	yes	down	13.49	2.82	13.49	2.82
YLR076C		Dubious open reading frame; unlikely to encode a functional protein, based on available experimental and comparative sequence data; partially overlaps the essential gene RPL10 which encodes the ribosomal protein L10 [Source:SGD;Acc:S000004066]	0.206	-2.27972	0.0145242	0.0239313	yes	down	5.45	1.14	5.45	1.14
YOR388C		NAD(+)-dependent formate dehydrogenase; may protect cells from exogenous formate [Source:SGD;Acc:S000005915]	0.2	-2.31885	7.42631e-156	2.12059e-154	yes	down	100.78	20.25	100.78	20.25
YFL002W-B		Retrotransposon TYA Gag gene co-transcribed with TYB Pol; translated as TYA or TYA-TYB polyprotein; Gag is a nucleocapsid protein that is the structural constituent of virus-like particles (VLPs); similar to retroviral Gag [Source:SGD;Acc:S000007404]	0.196	-2.3502	2.36378e-08	7.30316e-08	yes	down	3.57	0.7	3.57	0.7
YPL276W	YPL276W	NAD(+)-dependent formate dehydrogenase; may protect cells from exogenous formate; YPL275W and YPL276W comprise a continuous open reading frame in some S. cerevisiae strains but not in the genomic reference strain S288C [Source:SGD;Acc:S000006197]	0.192	-2.37897	6.88445e-40	6.81298e-39	yes	down	137.55	26.72	137.55	26.72
YML043C		Component of the core factor (CF) rDNA transcription factor complex; CF is required for transcription of 35S rRNA genes by RNA polymerase I and is composed of Rrn6p, Rrn7p, and Rrn11p [Source:SGD;Acc:S000004507]	0.187	-2.41713	1.19523e-47	1.3664e-46	yes	down	19.39	3.64	19.39	3.64
YER014C-A		Protein involved in bud-site selection; diploid mutants display a random budding pattern instead of the wild-type bipolar pattern [Source:SGD;Acc:S000007590]	0.187	-2.41559	5.73121e-08	1.72388e-07	yes	down	19.78	3.74	19.78	3.74
YHR136C		Protein with similarity to cyclin-dependent kinase inhibitors; downregulates low-affinity phosphate transport during phosphate limitation by targeting Pho87p to the vacuole; upstream region harbors putative hypoxia response element (HRE) cluster; overproduction suppresses a plc1 null mutation; promoter shows an increase in Snf2p occupancy after heat shock; GFP-fusion protein localizes to the cyto…	0.18	-2.47776	2.25461e-60	3.08973e-59	yes	down	190.99	34.62	190.99	34.62
YOR100C		Mitochondrial inner membrane carnitine transporter; required for carnitine-dependent transport of acetyl-CoA from peroxisomes to mitochondria during fatty acid beta-oxidation; human homolog SLC25A20 complements yeast null mutant [Source:SGD;Acc:S000005626]	0.177	-2.49649	0	0	yes	down	1314.67	231.71	1314.67	231.71
YHR139C-A		Putative protein of unknown function; conserved across S. cerevisiae strains [Source:SGD;Acc:S000003533]	0.167	-2.58164	1.71086e-09	5.80616e-09	yes	down	81.45	13.85	81.45	13.85
YNL339W-A		Protein of unknown function; identified by gene-trapping, microarray-based expression analysis, and genome-wide homology searching [Source:SGD;Acc:S000028703]	0.161	-2.6356	1.51589e-24	1.03215e-23	yes	down	38.42	6.22	38.42	6.22
YJL195C		Dubious open reading frame; unlikely to encode a functional protein, based on available experimental and comparative sequence data; partially overlaps the verified gene YJL194W/CDC6 [Source:SGD;Acc:S000003731]	0.16	-2.64592	4.70253e-06	1.19866e-05	yes	down	5.29	0.85	5.29	0.85
YOR186C-A		Protein of unknown function; identified by gene-trapping, microarray-based expression analysis, and genome-wide homology searching [Source:SGD;Acc:S000028715]	0.154	-2.69856	5.32832e-05	0.000122173	yes	down	253.17	39.69	253.17	39.69
Q0285		RNA component of mitochondrial RNase P; mitochondrial RNase P also contains the protein subunit Rpm2p; RNase P removes 5' extensions from mitochondrial tRNA precursors; RPM1 is conserved in bacteria, fungi, and protozoa [Source:SGD;Acc:S000029023]	0.141	-2.82556	0.0011879	0.00231231	yes	down	5.32	0.76	5.32	0.76
YPL275W		NAD(+)-dependent formate dehydrogenase; may protect cells from exogenous formate; YPL275W and YPL276W comprise a continuous open reading frame in some S. cerevisiae strains but not in the genomic reference strain S288C [Source:SGD;Acc:S000006196]	0.139	-2.8428	1.97943e-268	8.55378e-267	yes	down	280.6	39.29	280.6	39.29
YAR069C		Dubious open reading frame; unlikely to encode a protein, based on available experimental and comparative sequence data; YAR069C has a paralog, YHR214C-D, that arose from a segmental duplication [Source:SGD;Acc:S000000092]	0.138	-2.85727	0.00430908	0.00775228	yes	down	21.18	2.98	21.18	2.98
YHR214C-D		Putative protein of unknown function; identified by gene-trapping, microarray-based expression analysis, and genome-wide homology searching; SWAT-GFP and mCherry fusion proteins localize to the nucleus and endoplasmic reticulum respectively; YHR214C-D has a paralog, YAR069C, that arose from a segmental duplication [Source:SGD;Acc:S000028653]	0.138	-2.85727	0.00430908	0.00775228	yes	down	21.18	2.98	21.18	2.98
YAL018C		Protein Involved in spore wall assembly; localizes to lipid droplets found on or outside of the prospore membrane; shares similarity with Lds2p and Rrt8p, and a strain mutant for all 3 genes exhibits reduced dityrosine fluorescence relative to the single mutants [Source:SGD;Acc:S000000016]	0.127	-2.97757	1.2407e-09	4.25966e-09	yes	down	4.91	0.62	4.91	0.62
YCR010C	ADY2	Acetate transporter required for normal sporulation; phosphorylated in mitochondria; ADY2 has a paralog, ATO2, that arose from the whole genome duplication [Source:SGD;Acc:S000000603]	0.12	-3.06245	0	0	yes	down	2758.99	331.42	2758.99	331.42
YFR032C		Putative protein of unknown function; non-essential gene identified in a screen for mutants with increased levels of rDNA transcription; expressed at high levels during sporulation [Source:SGD;Acc:S000001928]	0.118	-3.0886	0.000208242	0.000447258	yes	down	2.1	0.25	2.1	0.25
YHR185C	PFS1	Sporulation protein required for prospore membrane formation; required for prospore membrane formation at selected spindle poles; ensures functionality of all four spindle pole bodies during meiosis II; not required for meiotic recombination or meiotic chromosome segregation [Source:SGD;Acc:S000001228]	0.118	-3.0886	0.00872824	0.0149515	yes	down	1.44	0.17	1.44	0.17
snR82	SNR82	H/ACA box small nucleolar RNA (snoRNA); guides pseudouridylation of large subunit (LSU) rRNA at positions U1110, U2349, and U2351 [Source:SGD;Acc:S000028467]	0.117	-3.1	5.71261e-23	3.73277e-22	yes	down	359.87	42.88	359.87	42.88
YAR070C		Dubious open reading frame; unlikely to encode a protein, based on available experimental and comparative sequence data; YAR070C has a paralog, YHR214C-B, that arose from a segmental duplication [Source:SGD;Acc:S000000093]	0.088	-3.50363	0.00138978	0.00267872	yes	down	20.23	1.82	20.23	1.82
YDR431W		Dubious open reading frame; unlikely to encode a functional protein, based on available experimental and comparative sequence data [Source:SGD;Acc:S000002839]	0.088	-3.50363	0.023793	0.0376713	yes	down	8.57	0	8.57	0
YML040W		Retrotransposon TYA Gag gene co-transcribed with TYB Pol; translated as TYA or TYA-TYB polyprotein; Gag is a nucleocapsid protein that is the structural constituent of virus-like particles (VLPs); similar to retroviral Gag [Source:SGD;Acc:S000004504]	0.076	-3.71914	1.07731e-25	7.59863e-25	yes	down	8.03	0.61	8.03	0.61
YLR308W		Chitin deacetylase; together with Cda1p involved in the biosynthesis ascospore wall component, chitosan; required for proper rigidity of the ascospore wall [Source:SGD;Acc:S000004299]	0.068	-3.87368	4.66113e-178	1.48105e-176	yes	down	92.03	6.3	92.03	6.3
YNL296W		Dubious open reading frame unlikely to encode a functional protein; deletion adversely affects sporulation; deletion mutant exhibits synthetic phenotype under expression of mutant huntingtin fragment, but gene does not have human ortholog [Source:SGD;Acc:S000005240]	0.067	-3.89687	0.0071142	0.0123697	yes	down	10.83	0	10.83	0
YER097W		Dubious open reading frame; unlikely to encode a functional protein, based on available experimental and comparative sequence data [Source:SGD;Acc:S000000899]	0.059	-4.0886	0.00350853	0.0063829	yes	down	10.29	0	10.29	0
YPL136W		Dubious open reading frame; unlikely to encode a functional protein, based on available experimental and comparative sequence data; completely overlaps the verified gene GIP3/YPL137C [Source:SGD;Acc:S000006057]	0.057	-4.14364	0.00281801	0.0051893	yes	down	7.16	0	7.16	0
YBL112C		Putative protein of unknown function; YBL112C is contained within TEL02L [Source:SGD;Acc:S000002152]	0.054	-4.21586	0.00208913	0.00391946	yes	down	13	0	13	0
YBR099C		Dubious open reading frame; unlikely to encode a functional protein, based on available experimental and comparative sequence data; completely overlaps the verified gene MMS4 [Source:SGD;Acc:S000000303]	0.05	-4.30824	0.00139623	0.00269035	yes	down	7.05	0	7.05	0
YMR122C		Putative protein of unknown function; conserved among S. cerevisiae strains; YMR122C is not an essential gene [Source:SGD;Acc:S000004729]	0.044	-4.50363	0.000549487	0.00111724	yes	down	8.71	0	8.71	0
YER159C-A		Retrotransposon TYA Gag gene co-transcribed with TYB Pol; translated as TYA or TYA-TYB polyprotein; Gag is a nucleocapsid protein that is the structural constituent of virus-like particles (VLPs); similar to retroviral Gag [Source:SGD;Acc:S000007403]	0.034	-4.89412	5.87264e-05	0.00013399	yes	down	1.02	0	1.02	0
YHR137C-A		Dubious open reading frame; unlikely to encode a functional protein, based on available experimental and comparative sequence data; completely overlaps verified gene ARO9/YHR137W; identified by gene-trapping, expression analysis, and genome-wide homology searching [Source:SGD;Acc:S000028649]	0.03	-5.07975	1.65783e-05	4.01123e-05	yes	down	3.38	0	3.38	0
YDR413C		Dubious open reading frame; unlikely to encode a functional protein, based on available experimental and comparative sequence data; overlaps the essential uncharacterized ORF YDR412W that is implicated in rRNA processing [Source:SGD;Acc:S000002821]	0.028	-5.17568	8.13959e-06	2.02848e-05	yes	down	4.57	0	4.57	0
snR5		H/ACA box small nucleolar RNA (snoRNA); guides pseudouridylation of large subunit (LSU) rRNA at positions U1004 and U1124 [Source:SGD;Acc:S000007291]	0.028	-5.1666	8.72218e-06	2.16867e-05	yes	down	231.16	0	231.16	0
YJL225W-A		Dubious open reading frame; unlikely to encode a functional protein, based on available experimental and comparative sequence data; completely overlaps the uncharacterized gene YJL225C [Source:SGD;Acc:S000028665]	0.028	-5.16074	7.20702e-61	9.96075e-60	yes	down	92.32	2.61	92.32	2.61
YDR316W-A		Retrotransposon TYA Gag gene co-transcribed with TYB Pol; translated as TYA or TYA-TYB polyprotein; Gag is a nucleocapsid protein that is the structural constituent of virus-like particles (VLPs); similar to retroviral Gag [Source:SGD;Acc:S000007398]	0.023	-5.43721	9.38055e-07	2.55268e-06	yes	down	1.49	0	1.49	0
YDL172C		Dubious open reading frame; unlikely to encode a functional protein, based on available experimental and comparative sequence data [Source:SGD;Acc:S000002331]	0.019	-5.70527	7.01961e-08	2.09586e-07	yes	down	9.94	0	9.94	0
YHR053C	CUP1-1	Metallothionein; binds copper and mediates resistance to high concentrations of copper and cadmium; locus is variably amplified in different strains, with two copies, CUP1-1 and CUP1-2, in the genomic sequence reference strain S288C; CUP1-1 has a paralog, CUP1-2, that arose from a segmental duplication [Source:SGD;Acc:S000001095]	0.017	-5.90148	5.57373e-33	4.77895e-32	yes	down	2760.98	47.28	2760.98	47.28
YMR051C		Retrotransposon TYA Gag gene co-transcribed with TYB Pol; translated as TYA or TYA-TYB polyprotein; Gag is a nucleocapsid protein that is the structural constituent of virus-like particles (VLPs); similar to retroviral Gag [Source:SGD;Acc:S000004654]	0.017	-5.88399	9.78482e-09	3.13831e-08	yes	down	2.03	0	2.03	0
YHR219C-A		Dubious open reading frame unlikely to encode a functional protein; identified by gene-trapping, microarray-based expression analysis, and genome-wide homology searching [Source:SGD;Acc:S000028655]	0.011	-6.5162	1.38224e-12	5.75444e-12	yes	down	17.17	0	17.17	0
YML133W-A		Dubious open reading frame; unlikely to encode a functional protein, based on available experimental and comparative sequence data; completely overlaps the uncharacterized ORF YML133C [Source:SGD;Acc:S000028689]	0.006	-7.41788	4.08261e-21	2.49186e-20	yes	down	21.64	0	21.64	0
YPL283W-A		Protein of unknown function; identified by gene-trapping, microarray-based expression analysis, and genome-wide homology searching [Source:SGD;Acc:S000028723]	0.005	-7.63319	7.26448e-24	4.84947e-23	yes	down	25.12	0	25.12	0
