# Supplementary material for: Transcriptome Analysis Reveals a Promotion of Carotenoid Production by Copper Ions in Recombinant Saccharomyces cerevisiae
Source: Microorganisms. 2021 Jan 23;9(2):233. doi: 10.3390/microorganisms9020233 (PMC7912134; doi:10.3390/microorganisms9020233)
Supplement: Supplementary file 1 [file microorganisms-09-00233-s001.zip › Table S4.xlsx]

## Sheet: Figure1A
															OD600	DCW (g/L)
	Standard curve for lycopene														14.82	3.45
	Concentration (mg/L)	OD470													17.16	4.17
	0.391304	0.135													19.62	4.47
	0.44058	0.152													18.48	4.32
	0.785507	0.271													25.68	5.84
	1.16812	0.403													30.36	6.35
	1.58841	0.548													38.32	7.93
	2.34783	0.81
	Medium	OD470	Concentration (mg/L)	OD600	OD600*60	DCW (g/L)	Avg	Std	Yields (mg/g)	Avg	Std
	YPD1	0.23	13.3322	0.247	14.82	3.62034			3.68257
		0.342	19.8244	0.262	15.72	3.78612	3.71981	0.0877225	5.23606	4.33722	0.805018
		0.265	15.361	0.259	15.54	3.75297			4.09302
	YPD2	0.484	7.01389	0.262	15.72	3.78612			1.85252
		0.551	7.98482	0.311	18.66	4.32767	4.05506	0.270793	1.84506	1.85134	0.0057768
		0.519	7.52109	0.286	17.16	4.05137			1.85643
	YPD3 (Angel)	0.544	94.6005	0.574	34.44	7.23435			13.0766
		0.486	84.5144	0.556	33.36	7.03541	7.02068	0.221408	12.0127	12.34	0.639215
		0.466	81.0365	0.534	32.04	6.79227			11.9307
	YPM1	0.77	133.901	0.506	30.36	6.48281			20.6548
		0.754	131.119	0.623	37.38	7.7759	7.07225	0.654063	16.8622	18.8454	1.90226
		0.761	132.336	0.549	32.94	6.95805			19.0192
	YPM2	0.698	121.381	0.569	34.14	7.17909			16.9076
		0.713	123.989	0.567	34.02	7.15698	7.25645	0.153539	17.3242	17.5244	0.737523
		0.784	136.336	0.592	35.52	7.43328			18.3413
	YPM3	0.801	139.292	0.581	34.86	7.31171			19.0506
		0.746	129.728	0.561	33.66	7.09067	7.05752	0.272292	18.2956	18.6305	0.384646
		0.722	125.554	0.532	31.92	6.77016			18.5452

## Sheet: Figure1B
Medium	OD470	Concentration (mg/L)	OD600	OD600*60	DCW (g/L)	Avg	Std	Yields (mg/g)	Avg	Std
YPD2-12 h	0	0	0.132	7.92	2.34936			0
	0	0	0.165	9.9	2.71408	2.52988	0.182386	0	0	0
	0	0	0.148	8.88	2.5262			0
YPD2-24 h	0.123	0.356491	0.198	11.88	3.0788			0.115789
	0.189	0.547779	0.187	11.22	2.95722	3.04932	0.0814656	0.185234	0.154669	0.0354615
	0.175	0.507203	0.201	12.06	3.11195			0.162985
YPD2-36 h	0.202	0.585457	0.234	14.04	3.47667			0.168396
	0.214	0.620236	0.221	13.26	3.33299	3.4693	0.132777	0.18609	0.180989	0.0109715
	0.234	0.678202	0.245	14.7	3.59824			0.188482
YPD2-48 h	0.725	2.10127	0.265	15.9	3.81928			0.550174
	0.765	2.2172	0.277	16.62	3.9519	3.97032	0.161046	0.561046	0.553835	0.00624514
	0.786	2.27806	0.294	17.64	4.13979			0.550285
YPD2-60 h	0.411	5.95601	0.286	17.16	4.05137			1.47012
	0.421	6.10092	0.321	19.26	4.43819	4.35714	0.274378	1.37464	1.40791	0.053917
	0.436	6.31829	0.334	20.04	4.58187			1.37898
YPD2-72 h	0.465	6.73855	0.325	19.5	4.4824			1.50333
	0.498	7.21677	0.365	21.9	4.92448	4.61871	0.265325	1.46549	1.53571	0.090844
	0.503	7.28922	0.322	19.32	4.44924			1.63831
YPD2-84 h	0.469	6.79651	0.324	19.44	4.47135			1.52001
	0.513	7.43414	0.365	21.9	4.92448	4.65923	0.236265	1.50963	1.595	0.138966
	0.555	8.04278	0.334	20.04	4.58187			1.75535
YPM-12 h	0	0	0.167	10.02	2.73618			0
	0	0	0.176	10.56	2.83565	2.82828	0.088646	0	0	0
	0	0	0.183	10.98	2.91302			0
YPM-24 h	0.321	4.65177	0.263	15.78	3.79718			1.22506
	0.365	5.2894	0.276	16.56	3.94085	3.98874	0.219469	1.3422	1.30016	0.0651957
	0.389	5.63719	0.302	18.12	4.2282			1.33324
YPM-36 h	0.268	7.76744	0.365	21.9	4.92448			1.57731
	0.273	7.91236	0.426	25.56	5.59865	5.39972	0.41338	1.41326	1.55003	0.125377
	0.325	9.41947	0.433	25.98	5.67602			1.65952
YPM-48 h	0.263	15.2451	0.456	27.36	5.93021			2.57074
	0.214	12.4047	0.466	27.96	6.04073	6.12178	0.242473	2.05351	2.25152	0.279109
	0.235	13.622	0.498	29.88	6.3944			2.1303
YPM-60 h	0.325	56.5168	0.511	30.66	6.53807			8.64427
	0.361	62.7772	0.521	31.26	6.64859	6.65596	0.121739	9.44218	9.43093	0.781097
	0.398	69.2114	0.533	31.98	6.78122			10.2063
YPM-72 h	0.465	80.8626	0.546	32.76	6.92489			11.6771
	0.496	86.2534	0.574	34.44	7.23435	7.05383	0.161046	11.9228	12.105	0.542579
	0.512	89.0358	0.553	33.18	7.00226			12.7153
YPM-84 h	0.654	113.729	0.536	32.16	6.81437			16.6896
	0.621	107.991	0.556	33.36	7.03541	7.00226	0.173696	15.3496	16.2601	0.788948
	0.689	119.816	0.567	34.02	7.15698			16.7411

## Sheet: Figure3A
Medium	OD470	Concentration (mg/L)	OD600	OD600*60	DCW (g/L)	Avg	Std	Yields (mg/g)	Avg	Std
YPD2	0.484	7.01389	0.262	15.72	3.78612			1.85252
	0.551	7.98482	0.311	18.66	4.32767	4.05506	0.270793	1.84506	1.85134	0.0057768
	0.519	7.52109	0.286	17.16	4.05137			1.85643
YPD2+Salt	0.594	34.4318	0.286	17.16	4.05137			8.4988
	0.576	33.3884	0.298	17.88	4.184	4.02558	0.172756	7.98003	8.3399	0.312365
	0.566	32.8088	0.267	16.02	3.84138			8.54087
YPD2+Zn2+	0.817	47.3582	0.308	18.48	4.29452			11.0276
	0.84	48.6914	0.278	16.68	3.96296	4.3903	0.482421	12.2866	10.4534	2.17792
	0.682	39.5328	0.364	21.84	4.91343			8.04587
YPD2+Cu2+	0.392	68.168	0.323	19.38	4.4603			15.2833
0.08 mM	0.425	73.9066	0.312	18.72	4.33872	4.35714	0.0952868	17.0342	16.9864	1.67974
	0.458	79.6453	0.306	18.36	4.27241			18.6418
YPD2+TMS	0.768	44.5179	0.418	25.08	5.51024			8.07913
	0.813	47.1264	0.512	30.72	6.54912	5.94495	0.539778	7.19583	7.74465	0.479074
	0.793	45.967	0.442	26.52	5.77548			7.95899
YPD2+Cu2+Zn2+	0.494	85.9056	0.331	19.86	4.54871			18.8857
	0.513	89.2097	0.352	21.12	4.7808	4.58924	0.174864	18.66	19.8292	1.8332
	0.56	97.3829	0.321	19.26	4.43819			21.942
	OD470	Concentration (mg/L)	OD600	OD600*60	DCW (g/L)	Avg	Std	Yields (mg/g)	Avg	Std
YPD2+Cu2+	0.328	38.0257	0.275	16.5	3.9298			9.67624
1.6 mM	0.263	30.4901	0.213	12.78	3.24458	3.56508	0.344744	9.39726	9.61761	0.197669
	0.297	34.4318	0.238	14.28	3.52088			9.77933
YPD2+Cu2+	0.302	52.5172	0.271	16.26	3.88559			13.5159
0.8 mM	0.311	54.0823	0.285	17.1	4.04032	3.9519	0.0796971	13.3856	13.3628	0.165712
	0.298	51.8216	0.275	16.5	3.9298			13.1868
YPD2+Cu2+	0.357	41.3877	0.312	18.72	4.33872			9.53915
0.04 mM	0.366	42.4311	0.336	20.16	4.60397	4.58924	0.243479	9.2162	9.43139	0.186366
	0.397	46.025	0.356	21.36	4.82501			9.53884
DM	0.323	1.8723	0.536	10.72	2.86512			0.65348
	0.336	1.94766	0.468	9.36	2.61461	2.82828	0.197841	0.744913	0.633946	0.121913
	0.261	1.51291	0.574	11.48	3.00512			0.503446
DM+Cu2+	0.709	10.2745	0.422	8.44	2.44515			4.20198
0.08 mM	0.634	9.18761	0.436	8.72	2.49672	2.43287	0.0707993	3.67987	3.89397	0.273432
	0.618	8.95575	0.398	7.96	2.35673			3.80007
DM+Zn2+	0.638	3.69823	0.469	9.38	2.6183			1.41246
0.08 mM	0.721	4.17935	0.522	10.44	2.81355	2.76566	0.130197	1.48544	1.47513	0.0582028
	0.755	4.37643	0.536	10.72	2.86512			1.52748
DM+Ca2+	0.422	2.44617	0.534	10.68	2.85776			0.855974
0.08 mM	0.397	2.30125	0.468	9.36	2.61461	2.74846	0.123419	0.88015	0.832338	0.0630462
	0.364	2.10996	0.511	10.22	2.77302			0.760889
DM+Mg2+	0.423	2.45196	0.536	10.72	2.86512			0.855796
0.08 mM	0.512	2.96786	0.467	9.34	2.61093	2.73864	0.127102	1.13671	0.990683	0.140786
	0.463	2.68383	0.502	10.04	2.73987			0.979546
DM+Mn2+	0.336	1.94766	0.469	9.38	2.6183			0.743865
0.08 mM	0.357	2.06939	0.532	10.64	2.85039	2.66864	0.162528	0.726002	0.782384	0.0826719
	0.384	2.22589	0.447	8.94	2.53725			0.877287

## Sheet: Figure3B
	OD580		Concentration of copper (μM)
	0.082		0
	0.113	0.031	5
	0.136	0.054	10
	0.193	0.111	20
	0.226	0.144	30
	0.296	0.214	40
	0.343	0.261	50
	0.396	0.314	60
YPD3 (Angel)	0.144	0.062	0.576938
	0.141	0.059	0.547968	0.51578	0.0821276
	0.128	0.046	0.422434
YPD1	0.115	0.033	0.0593799
	0.121	0.039	0.0709677	0.0613112	0.00885033
	0.112	0.03	0.053586
YPD2	0.081	-0.001
	0.082	0
	0.083	0.001

## Sheet: Figure3C
YPD2+Cu2+ (1.6mM)			OD600	OD600*dilution ratio	DCW (g/L)
YPD2+Cu2+-12 h			0.112	3.36	1.50941
			0.123	3.69	1.5702	1.5702	0.060786
			0.134	4.02	1.63098
YPD2+Cu2+-24 h			0.156	4.68	1.75256
			0.165	4.95	1.80229	1.80045	0.0469981
			0.173	5.19	1.8465
YPD2+Cu2+-36 h			0.245	7.35	2.24437
			0.295	8.85	2.52067	2.4783	0.215892
			0.322	9.66	2.66987
YPD2+Cu2+-48 h			0.302	9.06	2.55935
			0.322	9.66	2.66987	2.7104	0.174864
			0.364	10.92	2.90196
YPD2+Cu2+-60 h			0.355	10.65	2.85223
			0.368	11.04	2.92407	2.91854	0.0637289
			0.378	11.34	2.97933
YPD2+Cu2+-72 h			0.401	12.03	3.10643
			0.432	12.96	3.27773	3.263	0.149747
			0.455	13.65	3.40483
YPD2+Cu2+ (0.8mM)
YPD2+Cu2+-12 h			0.133	3.99	1.62546
			0.135	4.05	1.63651	1.69177	0.105429
			0.167	5.01	1.81334
YPD2+Cu2+-24 h			0.203	6.09	2.01228
			0.198	5.94	1.98465	1.96807	0.0544248
			0.184	5.52	1.90728
YPD2+Cu2+-36 h			0.323	9.69	2.6754
			0.347	10.41	2.80802	2.85223	0.202587
			0.395	11.85	3.07327
YPD2+Cu2+-48 h			0.339	10.17	2.76381
			0.384	11.52	3.01248	3.01801	0.257004
			0.432	12.96	3.27773
YPD2+Cu2+-60 h			0.425	12.75	3.23905
			0.467	14.01	3.47114	3.43983	0.187097
			0.492	14.76	3.60929
YPD2+Cu2+-72 h			0.506	15.18	3.68666
			0.557	16.71	3.96848	3.92427	0.218888
			0.584	17.52	4.11768
YPD2+Cu2+ (0.04mM)
YPD2+Cu2+-12 h			0.213	6.39	2.06754
			0.224	6.72	2.12832	2.16332	0.117268
			0.254	7.62	2.2941
YPD2+Cu2+-24 h			0.286	8.58	2.47094
			0.217	6.51	2.08964	2.37147	0.247562
			0.301	9.03	2.55383
YPD2+Cu2+-36 h			0.435	13.05	3.29431
			0.443	13.29	3.33852	3.41957	0.180027
			0.495	14.85	3.62587
YPD2+Cu2+-48 h			0.512	15.36	3.71981
			0.521	15.63	3.76955	3.77507	0.05822
			0.533	15.99	3.83586
YPD2+Cu2+-60 h			0.568	17.04	4.02927
			0.579	17.37	4.09005	4.11584	0.101944
			0.604	18.12	4.2282
YPD2+Cu2+-72 h			0.635	19.05	4.39951
			0.694	20.82	4.72554	4.74765	0.3597
			0.765	22.95	5.11789

## Sheet: Figure3D
Medium	OD470	Concentration (mg/L)	OD600	OD600*60	DCW (g/L)	Avg	Std	Yields (mg/g)	Avg	Std
SC106 YPD2	0.587	17.013	0.378	22.68	5.06816			3.35685
	0.721	20.8967	0.324	19.44	4.47135	4.82501	0.313378	4.67348	4.20162	0.733265
	0.779	22.5778	0.366	21.96	4.93553			4.57453
SC106+YPD2+Cu2+	0.721	62.6902	0.341	20.46	4.65923			13.4551
	0.602	52.3433	0.302	18.12	4.2282	4.60397	0.351412	12.3796	13.2552	0.79478
	0.789	68.6028	0.365	21.9	4.92448			13.931

## Sheet: Figure3E
Medium	OD470	Concentration (mg/L)	OD600	OD600*60	DCW (g/L)	Avg	Std	Yields (mg/g)	Avg	Std
DM-24 h	0	0	0.132	1.32	0.332194			0
	0	0	0.165	1.65	0.39298	0.36228	0.0303977	0	0	0
	0	0	0.148	1.48	0.361666			0
DM-48 h	0	0	0.231	2.31	0.514552			0
	0	0	0.225	2.25	0.5035	0.565514	0.097996	0	0	0
	0	0	0.32	3.2	0.67849			0
DM-72 h	0.202	0.585457	0.636	6.36	2.06201			0.283925
	0.214	0.620236	0.677	6.77	2.13753	2.0657	0.0700687	0.290164	0.304536	0.0304559
	0.234	0.678202	0.601	6.01	1.99754			0.339518
DM-96 h	0.402	1.16512	0.469	9.38	2.6183			0.44499
	0.499	1.44625	0.503	10.06	2.74355	2.61952	0.123419	0.527146	0.492754	0.0426789
	0.436	1.26366	0.436	8.72	2.49672			0.506127
DM-120 h	0.366	2.12156	0.446	8.92	2.53356			0.83738
	0.305	1.76796	0.532	10.64	2.85039	2.68829	0.15854	0.620253	0.699211	0.120064
	0.296	1.71579	0.486	9.72	2.68092			0.640001
DM+Cu2+-24 h	0	0	0.165	1.65	0.39298			0
	0	0	0.221	2.21	0.496132	0.445784	0.0516198	0	0	0
	0	0	0.195	1.95	0.44824			0
DM+Cu2+-48 h	0	0	0.296	2.96	0.634282			0
	0	0	0.267	2.67	0.580864	0.585776	0.0462461	0	0	0
	0	0	0.246	2.46	0.542182			0
DM+Cu2+-72 h	0.263	1.52451	0.654	6.54	2.09517			0.727629
	0.336	1.94766	0.702	7.02	2.18358	2.12525	0.0505237	0.891955	0.866039	0.127444
	0.354	2.052	0.655	6.55	2.09701			0.978534
DM+Cu2+-96 h	0.689	3.99386	0.465	9.3	2.60356			1.534
	0.725	4.20254	0.489	9.78	2.69198	2.6797	0.0707993	1.56113	1.62682	0.137938
	0.845	4.89813	0.503	10.06	2.74355			1.78532
DM+Cu2+-120 h	0.605	8.76736	0.478	9.56	2.65145			3.30663
	0.703	10.1875	0.436	8.72	2.49672	2.61216	0.10165	4.08036	3.47576	0.540265
	0.564	8.17321	0.488	9.76	2.68829			3.0403

## Sheet:  Figure4A
		OD470	Concentration (mg/L)	OD600	OD600*60	DCW (g/L)	Avg	Std	Yields (mg/g)	Avg	Std
YPD2	BL03-D-4	0.484	7.01389	0.262	15.72	3.78612			1.85252
		0.551	7.98482	0.311	18.66	4.32767	4.05506	0.270793	1.84506	1.85134	0.0057768
		0.519	7.52109	0.286	17.16	4.05137			1.85643
MO1	ΔADY2	0.352	5.10101	0.245	14.7	3.59824			1.41764
		0.463	6.70956	0.263	15.78	3.79718	3.76034	0.147176	1.76699	1.74778	0.320967
		0.552	7.99931	0.271	16.26	3.88559			2.05871
MO2	HES1	0.553	8.0138	0.332	19.92	4.55976			1.7575
		0.467	6.76753	0.263	15.78	3.79718	4.02927	0.460618	1.78225	1.69652	0.127661
		0.399	5.78211	0.257	15.42	3.73086			1.5498
MO3	Cit1-ACE1	0.277	48.1697	0.322	19.32	4.44924			10.8265
		0.269	46.7786	0.268	16.08	3.85244	3.93717	0.475407	12.1426	11.9008	0.976142
		0.257	44.6918	0.237	14.22	3.50982			12.7333
MO4	TEF2-ACE1	0.232	40.3443	0.331	19.86	4.43819			9.09026
		0.298	51.8216	0.364	21.84	4.58187	4.61871	0.201478	11.3101	10.6597	0.0920036
		0.322	55.9952	0.359	21.54	4.83606			11.5787
MO5	CUP1	0.631	9.14414	0.296	17.76	4.16189			2.19711
		0.586	8.49202	0.286	17.16	4.05137	4.21715	0.199243	2.09608	2.01989	0.225209
		0.541	7.8399	0.321	19.26	4.43819			1.76646
MO6	ΔACE2	0.236	3.41999	0.305	18.3	4.26136			0.802559
		0.113	1.63754	0.245	14.7	3.59824			0.455095
		0.207	2.99974	0.267	16.02	3.84138			0.780901
MO7	SOD1	0.796	23.0705	0.341	20.46	4.65923			4.95156
		0.768	22.2589	0.365	21.9	4.92448	4.67765	0.238153	4.52006	4.751	0.217348
		0.734	21.2735	0.322	19.32	4.44924			4.78138

## Sheet: Figure 4C,D
	ACT1	HES1	2-△△T	ACE1	2-△△T	CUP1	2-△△T		ACT1	HES1	2-△△T			ACT1	Cit1-ACE1	2-△△T			ACT1	TEF2-ACE1	2-△△T		ACT1	CUP1	2-△△T
BL03-D-4	21.302	25.221	0.979194	24.321	1.82724	24.365	1.77235	MO2	21.336	18.321	125.221		MO3	21.036	17.968	144.307		MO5	21.336	15.235	951.461	MO4	21.687	17.465	228.862
	22.324	25.365	0.886177	25.112	1.05604	24.874	1.24545		22.496	18.106	145.345			22.654	17.645	180.518			22.025	15.187	983.649		22.157	17.036	308.117
	21.567	24.986	1.15242	24.368	1.76867	24.665	1.4396		21.657	18.461	113.641			21.354	17.704	173.285			21.647	15.256	937.711		21.687	17.335	250.442
	BL03-D-4		MO3						BL03-D-4		MO3			BL03-D-4		MO3			BL03-D-4		MO3
ACT1								CRS5		2-△△T		2-△△T	SOD1		2-△△T		2-△△T	FET3		2-△△T		2-△△T
	23.568		23.465						23.654	4.94282	22.322	4.18241		22.653	9.89249	21.023	28.7402		25.689	1.20609	26.012	0.905006
	23.657		23.431						23.017	7.68653	22.541	3.59336		22.462	11.2928	21.322	23.3605		26.214	0.838181	26.368	0.707107
	22.687		22.742						23.414	5.83743	22.315	4.20275		22.094	14.5741	20.698	36.0019		24.964	1.99354	25.224	1.56266
